# Supplementary material for: ﻿Taxonomic update of Pycnoscelus Scudder, 1862 (Blattodea, Blaberidae, Pycnoscelinae), with descriptions of two new species from China
Source: Zookeys. 2025 Mar 10;1231:45–67. doi: 10.3897/zookeys.1231.141287 (PMC11915013; doi:10.3897/zookeys.1231.141287)
Supplement: XML Treatment for Pycnoscelus [file zookeys.1231.141287-treatment1.xml]

<!DOCTYPE tp:taxon-treatment
  PUBLIC "-//TaxonX//DTD Taxonomic Treatment Publishing DTD v0 20100105//EN" "tax-treatment-NSO.dtd">
<tp:taxon-treatment xmlns:tp="http://www.plazi.org/taxpub"><tp:treatment-meta><kwd-group><label>Taxon classification</label><kwd>
              <named-content content-type="kingdom">Animalia</named-content>
            </kwd><kwd>
              <named-content content-type="order">Blattodea</named-content>
            </kwd><kwd>
              <named-content content-type="family">Blaberidae</named-content>
            </kwd></kwd-group><mixed-citation publication-type="journal"><person-group><name><surname>Wang</surname><given-names>Yi-Shu</given-names></name><name><surname>Dong</surname><given-names>Xiao-Jiao</given-names></name><name><surname>Wang</surname><given-names>Zong-Qing</given-names></name><name><surname>Che</surname><given-names>Yan-Li</given-names></name></person-group><article-title>﻿Taxonomic update of <italic><tp:taxon-name><tp:taxon-name-part taxon-name-part-type="genus" reg="Pycnoscelus">Pycnoscelus</tp:taxon-name-part></tp:taxon-name></italic> Scudder, 1862 (<tp:taxon-name><tp:taxon-name-part taxon-name-part-type="order">Blattodea</tp:taxon-name-part></tp:taxon-name>, <tp:taxon-name><tp:taxon-name-part taxon-name-part-type="family">Blaberidae</tp:taxon-name-part></tp:taxon-name>, <tp:taxon-name><tp:taxon-name-part taxon-name-part-type="subfamily">Pycnoscelinae</tp:taxon-name-part></tp:taxon-name>), with descriptions of two new species from China</article-title><source>Zookeys</source><day>10</day><month>03</month><year>2025</year><volume>1231</volume><fpage>45</fpage><lpage>67</lpage><pub-id pub-id-type="doi">10.3897/zookeys.1231.141287</pub-id></mixed-citation></tp:treatment-meta><tp:nomenclature><label>﻿Genus</label><tp:taxon-name>
            <object-id xmlns:xlink="http://www.w3.org/1999/xlink" content-type="arpha" xlink:type="simple">2BCA4C78-EFCA-5052-B6BC-B76A4512BE00</object-id>
            <tp:taxon-name-part taxon-name-part-type="genus" reg="Pycnoscelus">Pycnoscelus</tp:taxon-name-part>
          </tp:taxon-name><tp:taxon-authority>Scudder, 1862</tp:taxon-authority><xref ref-type="fig" rid="F1">Fig. 1A–C</xref><tp:nomenclature-citation-list><tp:nomenclature-citation><tp:taxon-name>
                <tp:taxon-name-part taxon-name-part-type="genus" reg="Pycnoscelus">Pycnoscelus</tp:taxon-name-part>
              </tp:taxon-name><comment>Scudder, 1862: 421; Hebard 1917: 269; <xref ref-type="bibr" rid="B24">Roth 1998</xref>: 94; <xref ref-type="bibr" rid="B4">Anisyutkin 2018</xref>: 80. Type species: <tp:taxon-name><tp:taxon-name-part taxon-name-part-type="genus" reg="Pycnoscelus">Pycnoscelus</tp:taxon-name-part><tp:taxon-name-part taxon-name-part-type="species" reg="surinamensis">surinamensis</tp:taxon-name-part></tp:taxon-name> (Linnaeus, 1758) = <tp:taxon-name><tp:taxon-name-part taxon-name-part-type="genus" reg="Pycnoscelus">Pycnoscelus</tp:taxon-name-part><tp:taxon-name-part taxon-name-part-type="species" reg="obscurus">obscurus</tp:taxon-name-part></tp:taxon-name> Scudder, 1862, nymph, adventive, by monotypy.</comment></tp:nomenclature-citation><tp:nomenclature-citation><tp:taxon-name>
                <tp:taxon-name-part taxon-name-part-type="genus" reg="Epilampria">Epilampria</tp:taxon-name-part>
              </tp:taxon-name><comment>Tepper, 1894: 174. Type species: <tp:taxon-name><tp:taxon-name-part taxon-name-part-type="genus" reg="Pycnoscelus">Pycnoscelus</tp:taxon-name-part><tp:taxon-name-part taxon-name-part-type="species" reg="surinamensis">surinamensis</tp:taxon-name-part></tp:taxon-name> (Linnaeus, 1758) = <tp:taxon-name><tp:taxon-name-part taxon-name-part-type="genus" reg="Epilampria">Epilampria</tp:taxon-name-part><tp:taxon-name-part taxon-name-part-type="species" reg="tatei">tatei</tp:taxon-name-part></tp:taxon-name> Tepper, by monotypy. Synonymized by <xref ref-type="bibr" rid="B17">Princis 1964</xref>: 263.</comment></tp:nomenclature-citation></tp:nomenclature-citation-list></tp:nomenclature><tp:treatment-sec sec-type="diagnosis" id="SECID0ELKAC"><title>Diagnosis.</title><p><italic><tp:taxon-name><tp:taxon-name-part taxon-name-part-type="genus" reg="Pycnoscelus">Pycnoscelus</tp:taxon-name-part></tp:taxon-name></italic> species can be easily recognized by the shortened fore tibiae, which is thickened distally with strong spines (Fig. <xref ref-type="fig" rid="F1">1A</xref>), as well as the right posterolateral corner of male subgenital plate angularly produced and upturned (Fig. <xref ref-type="fig" rid="F1">1C</xref>).</p><fig id="F1" position="float" orientation="portrait"><object-id xmlns:xlink="http://www.w3.org/1999/xlink" content-type="doi" xlink:type="simple">10.3897/zookeys.1231.141287.figure1</object-id><object-id xmlns:xlink="http://www.w3.org/1999/xlink" content-type="arpha" xlink:type="simple">16D87C15-8DD5-5949-8E14-A5D4F88A075B</object-id><label>Figure 1.</label><caption><p>Diagnostic features of <italic><tp:taxon-name><tp:taxon-name-part taxon-name-part-type="genus" reg="Pycnoscelus">Pycnoscelus</tp:taxon-name-part></tp:taxon-name></italic> (<italic><tp:taxon-name><tp:taxon-name-part taxon-name-part-type="genus" reg="Pycnoscelus">P.</tp:taxon-name-part><tp:taxon-name-part taxon-name-part-type="species" reg="indicus">indicus</tp:taxon-name-part></tp:taxon-name></italic>) <bold>A</bold> front femur and tibiae, ventral view <bold>B</bold> hind tarsi and pulvilli, ventral view <bold>C</bold> male genitalia and subgenital plate, dorsal view. Scale bars: 1.0 mm (<bold>A–C</bold>).</p></caption><graphic xmlns:xlink="http://www.w3.org/1999/xlink" xlink:href="zookeys-1231-045_article-141287__-g001.jpg" position="float" orientation="portrait" xlink:type="simple" id="oo_1276424.jpg"><uri content-type="original_file" xlink:type="simple">https://binary.pensoft.net/fig/1276424</uri></graphic></fig></tp:treatment-sec><tp:treatment-sec sec-type="description" id="SECID0EHMAC"><title>Description.</title><p>Facial part of head and pronotum with distinct punctations. Pronotum with the anterior margin nearly truncate, hind margin convex medially. Anterior margin of fore femur Type C<sub>1</sub>. Hind metatarsus longer or nearly equal to the remaining segments combined; armed with large pulvilli, occupying more than half length of the segment (Fig. <xref ref-type="fig" rid="F1">1B</xref>). Claws symmetrical and unspecialized, arolium present. Subgenital plate covered by the eighth sternum; right style typically large. Male genitalia: right phallomere with R3 forked caudally, and the left branch usually wider than the right; R5 sometimes absent. Apical part of sclerite L2D well sclerotized, with the sac-like apical membrane wrapped. Sclerite L3 hooked with small, curved portion. Sclerite L4U distinct and divided into two parts.</p><sec sec-type="﻿Worldwide checklist and species grouping of Pycnoscelus" id="SECID0ETMAC"><title>﻿Worldwide checklist and species grouping of <italic><tp:taxon-name><tp:taxon-name-part taxon-name-part-type="genus" reg="Pycnoscelus">Pycnoscelus</tp:taxon-name-part></tp:taxon-name></italic></title><p>Two groups of <italic><tp:taxon-name><tp:taxon-name-part taxon-name-part-type="genus" reg="Pycnoscelus">Pycnoscelus</tp:taxon-name-part></tp:taxon-name></italic> species were established based on the shape of right style (<xref ref-type="bibr" rid="B24">Roth 1998</xref>):</p><list list-type="order"><list-item><p><italic>indicus</italic> species group: the right style elongate with apex directed posteriorly; includes 12 species: 
                                <italic><tp:taxon-name><tp:taxon-name-part taxon-name-part-type="genus" reg="Pycnoscelus">P.</tp:taxon-name-part><tp:taxon-name-part taxon-name-part-type="species" reg="conferta">conferta</tp:taxon-name-part></tp:taxon-name></italic> (Walker, 1869: 148); 
                                <italic><tp:taxon-name><tp:taxon-name-part taxon-name-part-type="genus" reg="Pycnoscelus">P.</tp:taxon-name-part><tp:taxon-name-part taxon-name-part-type="species" reg="femapterus">femapterus</tp:taxon-name-part></tp:taxon-name></italic> Roth, 1998: 108; 
                                <italic><tp:taxon-name><tp:taxon-name-part taxon-name-part-type="genus" reg="Pycnoscelus">P.</tp:taxon-name-part><tp:taxon-name-part taxon-name-part-type="species" reg="gorochovi">gorochovi</tp:taxon-name-part></tp:taxon-name></italic> Anisyutkin, 2002: 352; 
                                <italic><tp:taxon-name><tp:taxon-name-part taxon-name-part-type="genus" reg="Pycnoscelus">P.</tp:taxon-name-part><tp:taxon-name-part taxon-name-part-type="species" reg="indicus">indicus</tp:taxon-name-part></tp:taxon-name></italic> (Fabricius, 1775: 272); 
                                <italic><tp:taxon-name><tp:taxon-name-part taxon-name-part-type="genus" reg="Pycnoscelus">P.</tp:taxon-name-part><tp:taxon-name-part taxon-name-part-type="species" reg="janetscheki">janetscheki</tp:taxon-name-part></tp:taxon-name></italic> Bey-Bienko, 1968: 60; 
                                <italic><tp:taxon-name><tp:taxon-name-part taxon-name-part-type="genus" reg="Pycnoscelus">P.</tp:taxon-name-part><tp:taxon-name-part taxon-name-part-type="species" reg="nigra">nigra</tp:taxon-name-part></tp:taxon-name></italic> (Brunner von Wattenwyl, 1865: 280); 
                                <italic><tp:taxon-name><tp:taxon-name-part taxon-name-part-type="genus" reg="Pycnoscelus">P.</tp:taxon-name-part><tp:taxon-name-part taxon-name-part-type="species" reg="puteus">puteus</tp:taxon-name-part></tp:taxon-name></italic> sp. nov.; 
                                <italic><tp:taxon-name><tp:taxon-name-part taxon-name-part-type="genus" reg="Pycnoscelus">P.</tp:taxon-name-part><tp:taxon-name-part taxon-name-part-type="species" reg="rothi">rothi</tp:taxon-name-part></tp:taxon-name></italic> Anisyutkin, 2002: 355; 
                                <italic><tp:taxon-name><tp:taxon-name-part taxon-name-part-type="genus" reg="Pycnoscelus">P.</tp:taxon-name-part><tp:taxon-name-part taxon-name-part-type="species" reg="schwendingeri">schwendingeri</tp:taxon-name-part></tp:taxon-name></italic> Anisyutkin, 2018: 80; 
                                <italic><tp:taxon-name><tp:taxon-name-part taxon-name-part-type="genus" reg="Pycnoscelus">P.</tp:taxon-name-part><tp:taxon-name-part taxon-name-part-type="species" reg="surinamensis">surinamensis</tp:taxon-name-part></tp:taxon-name></italic> (Linnaeus, 1758: 424); 
                                <italic><tp:taxon-name><tp:taxon-name-part taxon-name-part-type="genus" reg="Pycnoscelus">P.</tp:taxon-name-part><tp:taxon-name-part taxon-name-part-type="species" reg="undulatus">undulatus</tp:taxon-name-part></tp:taxon-name></italic> sp. nov.; 
                                <italic><tp:taxon-name><tp:taxon-name-part taxon-name-part-type="genus" reg="Pycnoscelus">P.</tp:taxon-name-part><tp:taxon-name-part taxon-name-part-type="species" reg="vietnamensis">vietnamensis</tp:taxon-name-part></tp:taxon-name></italic> Anisyutkin, 2002: 355.
                            </p></list-item><list-item><p><italic>striatus</italic> species group: the right style broader, plate-like, with apex directed to the left; includes five species: 
                                <italic><tp:taxon-name><tp:taxon-name-part taxon-name-part-type="genus" reg="Pycnoscelus">P.</tp:taxon-name-part><tp:taxon-name-part taxon-name-part-type="species" reg="aurantius">aurantius</tp:taxon-name-part></tp:taxon-name></italic> Hanitsch, 1935: 18; 
                                <italic><tp:taxon-name><tp:taxon-name-part taxon-name-part-type="genus" reg="Pycnoscelus">P.</tp:taxon-name-part><tp:taxon-name-part taxon-name-part-type="species" reg="rufus">rufus</tp:taxon-name-part></tp:taxon-name></italic> Bey-Bienko, 1950: 268; 
                                <italic><tp:taxon-name><tp:taxon-name-part taxon-name-part-type="genus" reg="Pycnoscelus">P.</tp:taxon-name-part><tp:taxon-name-part taxon-name-part-type="species" reg="semivitreus">semivitreus</tp:taxon-name-part></tp:taxon-name></italic> Princis, 1967: 148; 
                                <italic><tp:taxon-name><tp:taxon-name-part taxon-name-part-type="genus" reg="Pycnoscelus">P.</tp:taxon-name-part><tp:taxon-name-part taxon-name-part-type="species" reg="striatus">striatus</tp:taxon-name-part></tp:taxon-name></italic> (Kirby, 1903: 378); 
                                <italic><tp:taxon-name><tp:taxon-name-part taxon-name-part-type="genus" reg="Pycnoscelus">P.</tp:taxon-name-part><tp:taxon-name-part taxon-name-part-type="species" reg="tenebrigera">tenebrigera</tp:taxon-name-part></tp:taxon-name></italic> (Walker, 1868: 31).
                            </p></list-item></list><p>Note: <italic><tp:taxon-name><tp:taxon-name-part taxon-name-part-type="genus" reg="Pycnoscelus">P.</tp:taxon-name-part><tp:taxon-name-part taxon-name-part-type="species" reg="micropterus">micropterus</tp:taxon-name-part></tp:taxon-name></italic> Hanitsch, 1931 has not been attributed to any group due to the lack of information on its right style. Additionally, there are six unnamed species: <italic><tp:taxon-name><tp:taxon-name-part taxon-name-part-type="genus" reg="Pycnoscelus">Pycnoscelus</tp:taxon-name-part></tp:taxon-name></italic> sp. A Roth, 1998: 121; <italic><tp:taxon-name><tp:taxon-name-part taxon-name-part-type="genus" reg="Pycnoscelus">Pycnoscelus</tp:taxon-name-part></tp:taxon-name></italic> sp. B Roth, 1998: 123; <italic><tp:taxon-name><tp:taxon-name-part taxon-name-part-type="genus" reg="Pycnoscelus">Pycnoscelus</tp:taxon-name-part></tp:taxon-name></italic> sp. C Roth, 1998: 123; <italic><tp:taxon-name><tp:taxon-name-part taxon-name-part-type="genus" reg="Pycnoscelus">Pycnoscelus</tp:taxon-name-part></tp:taxon-name></italic> sp. D Lucañas &amp; Lit, 2016: 9; <italic><tp:taxon-name><tp:taxon-name-part taxon-name-part-type="genus" reg="Pycnoscelus">Pycnoscelus</tp:taxon-name-part></tp:taxon-name></italic> sp. E (Malaysia, Borneo); <italic><tp:taxon-name><tp:taxon-name-part taxon-name-part-type="genus" reg="Pycnoscelus">Pycnoscelus</tp:taxon-name-part></tp:taxon-name></italic> sp. F (China, Yunnan). The latter two species are included in this work.</p></sec></tp:treatment-sec><ref-list><ref id="B24"><mixed-citation xmlns:xlink="http://www.w3.org/1999/xlink" xlink:type="simple"><person-group><name name-style="western"><surname>Roth</surname><given-names>LM</given-names></name></person-group> (<year>1998</year>) <article-title>The cockroach genus <italic><tp:taxon-name><tp:taxon-name-part taxon-name-part-type="genus">Pycnoscelus</tp:taxon-name-part></tp:taxon-name></italic> Scudder, with a description of <italic><tp:taxon-name><tp:taxon-name-part taxon-name-part-type="genus">Pycnoscelus</tp:taxon-name-part><tp:taxon-name-part taxon-name-part-type="species">femapterus</tp:taxon-name-part></tp:taxon-name></italic>, sp. nov. (<tp:taxon-name><tp:taxon-name-part taxon-name-part-type="suborder">Blattaria</tp:taxon-name-part></tp:taxon-name>: <tp:taxon-name><tp:taxon-name-part taxon-name-part-type="family">Blaberidae</tp:taxon-name-part></tp:taxon-name>: <tp:taxon-name><tp:taxon-name-part taxon-name-part-type="subfamily">Pycnoscelinae</tp:taxon-name-part></tp:taxon-name>).</article-title><source>Oriental Insects</source><volume>32</volume>: <fpage>93</fpage>–<lpage>130</lpage>. <ext-link xlink:href="10.1080/00305316.1998.10433770" ext-link-type="doi" xlink:type="simple">https://doi.org/10.1080/00305316.1998.10433770</ext-link></mixed-citation></ref><ref id="B4"><mixed-citation xmlns:xlink="http://www.w3.org/1999/xlink" xlink:type="simple"><person-group><name name-style="western"><surname>Anisyutkin</surname><given-names>LN</given-names></name></person-group> (<year>2018</year>) <article-title>New data on the genus <italic><tp:taxon-name><tp:taxon-name-part taxon-name-part-type="genus">Pycnoscelus</tp:taxon-name-part></tp:taxon-name></italic> Scudder, 1862 with the description of <italic><tp:taxon-name><tp:taxon-name-part taxon-name-part-type="genus">P.</tp:taxon-name-part><tp:taxon-name-part taxon-name-part-type="species">schwendingeri</tp:taxon-name-part></tp:taxon-name></italic> sp. nov. (<tp:taxon-name><tp:taxon-name-part taxon-name-part-type="family">Blaberidae</tp:taxon-name-part></tp:taxon-name>: <tp:taxon-name><tp:taxon-name-part taxon-name-part-type="subfamily">Pycnoscelinae</tp:taxon-name-part></tp:taxon-name>).</article-title><source>Revue suisse de Zoologie</source><volume>125</volume>(<issue>1</issue>): <fpage>79</fpage>–<lpage>86</lpage>. <ext-link xlink:href="10.5281/ZENODO.1196021" ext-link-type="doi" xlink:type="simple">https://doi.org/10.5281/ZENODO.1196021</ext-link></mixed-citation></ref><ref id="B17"><mixed-citation xmlns:xlink="http://www.w3.org/1999/xlink" xlink:type="simple"><person-group><name name-style="western"><surname>Princis</surname><given-names>K</given-names></name></person-group> (<year>1964</year>) <article-title><tp:taxon-name><tp:taxon-name-part taxon-name-part-type="order">Blattariae</tp:taxon-name-part></tp:taxon-name>: Subordo <tp:taxon-name><tp:taxon-name-part taxon-name-part-type="superfamily">Blaberoidea</tp:taxon-name-part></tp:taxon-name>. Fam.: <tp:taxon-name><tp:taxon-name-part taxon-name-part-type="family">Panchloridae</tp:taxon-name-part></tp:taxon-name>, <tp:taxon-name><tp:taxon-name-part taxon-name-part-type="family">Gynopeltidae</tp:taxon-name-part></tp:taxon-name>, <tp:taxon-name><tp:taxon-name-part taxon-name-part-type="family">Derocalymmidae</tp:taxon-name-part></tp:taxon-name>, <tp:taxon-name><tp:taxon-name-part taxon-name-part-type="family">Perisphaeriidae</tp:taxon-name-part></tp:taxon-name>, <tp:taxon-name><tp:taxon-name-part taxon-name-part-type="family">Pycnoscelididae</tp:taxon-name-part></tp:taxon-name>.</article-title><source>Orthopterorum Catalogus</source><volume>6</volume>: <fpage>174</fpage>–<lpage>281</lpage>.</mixed-citation></ref></ref-list></tp:taxon-treatment>
