# Supplementary material for: ﻿Taxonomic update of Pycnoscelus Scudder, 1862 (Blattodea, Blaberidae, Pycnoscelinae), with descriptions of two new species from China
Source: Zookeys. 2025 Mar 10;1231:45–67. doi: 10.3897/zookeys.1231.141287 (PMC11915013; doi:10.3897/zookeys.1231.141287)
Supplement: XML Treatment for Pycnoscelus indicus [file zookeys.1231.141287-treatment2.xml]

<!DOCTYPE tp:taxon-treatment
  PUBLIC "-//TaxonX//DTD Taxonomic Treatment Publishing DTD v0 20100105//EN" "tax-treatment-NSO.dtd">
<tp:taxon-treatment xmlns:tp="http://www.plazi.org/taxpub"><tp:treatment-meta><kwd-group><label>Taxon classification</label><kwd>
              <named-content content-type="kingdom">Animalia</named-content>
            </kwd><kwd>
              <named-content content-type="order">Blattodea</named-content>
            </kwd><kwd>
              <named-content content-type="family">Blaberidae</named-content>
            </kwd></kwd-group><mixed-citation publication-type="journal"><person-group><name><surname>Wang</surname><given-names>Yi-Shu</given-names></name><name><surname>Dong</surname><given-names>Xiao-Jiao</given-names></name><name><surname>Wang</surname><given-names>Zong-Qing</given-names></name><name><surname>Che</surname><given-names>Yan-Li</given-names></name></person-group><article-title>﻿Taxonomic update of <italic><tp:taxon-name><tp:taxon-name-part taxon-name-part-type="genus" reg="Pycnoscelus">Pycnoscelus</tp:taxon-name-part></tp:taxon-name></italic> Scudder, 1862 (<tp:taxon-name><tp:taxon-name-part taxon-name-part-type="order">Blattodea</tp:taxon-name-part></tp:taxon-name>, <tp:taxon-name><tp:taxon-name-part taxon-name-part-type="family">Blaberidae</tp:taxon-name-part></tp:taxon-name>, <tp:taxon-name><tp:taxon-name-part taxon-name-part-type="subfamily">Pycnoscelinae</tp:taxon-name-part></tp:taxon-name>), with descriptions of two new species from China</article-title><source>Zookeys</source><day>10</day><month>03</month><year>2025</year><volume>1231</volume><fpage>45</fpage><lpage>67</lpage><pub-id pub-id-type="doi">10.3897/zookeys.1231.141287</pub-id></mixed-citation></tp:treatment-meta><tp:nomenclature><label>﻿</label><tp:taxon-name>
            <object-id xmlns:xlink="http://www.w3.org/1999/xlink" content-type="arpha" xlink:type="simple">72F47432-B1A0-54F5-9089-7242613C07D4</object-id>
            <tp:taxon-name-part taxon-name-part-type="genus" reg="Pycnoscelus">Pycnoscelus</tp:taxon-name-part>
            <tp:taxon-name-part taxon-name-part-type="species" reg="indicus">indicus</tp:taxon-name-part>
          </tp:taxon-name><tp:taxon-authority>(Fabricius, 1775)</tp:taxon-authority><xref ref-type="fig" rid="F2">Fig. 2</xref><tp:nomenclature-citation-list><tp:nomenclature-citation><tp:taxon-name>
                <tp:taxon-name-part taxon-name-part-type="genus" reg="Blatta">Blatta</tp:taxon-name-part>
                <tp:taxon-name-part taxon-name-part-type="species" reg="indica">indica</tp:taxon-name-part>
              </tp:taxon-name><comment>Fabricius, 1775: 272.</comment></tp:nomenclature-citation><tp:nomenclature-citation><tp:taxon-name>
                <tp:taxon-name-part taxon-name-part-type="genus" reg="Pycnoscelus">Pycnoscelus</tp:taxon-name-part>
                <tp:taxon-name-part taxon-name-part-type="species" reg="indicus">indicus</tp:taxon-name-part>
              </tp:taxon-name><comment>: <xref ref-type="bibr" rid="B20">Roth 1967</xref>: 774; <xref ref-type="bibr" rid="B24">Roth 1998</xref>: 99.</comment></tp:nomenclature-citation></tp:nomenclature-citation-list></tp:nomenclature><tp:treatment-sec sec-type="material" id="SECID0E14AE"><title>Material examined.</title><p>China • 5 males &amp; 3 females; Fujian Prov., Putian City, Meizhou Island; 22–23 July 2013; Shun-Hua Gui &amp; Yan Shi leg. • 2 males; Guangdong Prov., Zhongshan City, Zimaling Park, 11 Oct. 2018; Ke-Liang Wu leg. • 1 female; Guangxi Prov., Baise City, Renzhuang Township, Tengmao Village, Nongli tun; 9–13 July 2015; Jian-Yue Qiu leg. • 1 male; Guangxi Prov., Longzhou County; Nonggang Nature Reserve; 29–30 June 2015; Lu Qiu &amp; Qi-Kun Bai leg. • 11 males &amp; 2 females; Yunnan Prov., Yuxi City, Yuanjiang County; 533m; 22 May 2018; Lu Qiu, Wen-Bo Deng &amp; Zhi-Wei Dong leg. Japan • 2 males &amp; 5 females; Okinawa, Mt. Yonahadake; 222m; 10 Aug. 2016; Jian-Yue Qiu &amp; Hao Xu leg.</p></tp:treatment-sec><tp:treatment-sec sec-type="diagnosis" id="SECID0E64AE"><title>Diagnosis.</title><p>This species is characterized by its pronotum with a broad anterior and narrow anterolateral yellowish band (Fig. <xref ref-type="fig" rid="F2">2E</xref>), a feature also presents in <italic><tp:taxon-name><tp:taxon-name-part taxon-name-part-type="genus" reg="Pycnoscelus">P.</tp:taxon-name-part><tp:taxon-name-part taxon-name-part-type="species" reg="surinamensis">surinamensis</tp:taxon-name-part></tp:taxon-name></italic>. The two species are difficult to distinguish in appearance. The key distinction between <italic><tp:taxon-name><tp:taxon-name-part taxon-name-part-type="genus" reg="Pycnoscelus">P.</tp:taxon-name-part><tp:taxon-name-part taxon-name-part-type="species" reg="indicus">indicus</tp:taxon-name-part></tp:taxon-name></italic> and <italic><tp:taxon-name><tp:taxon-name-part taxon-name-part-type="genus" reg="Pycnoscelus">P.</tp:taxon-name-part><tp:taxon-name-part taxon-name-part-type="species" reg="surinamensis">surinamensis</tp:taxon-name-part></tp:taxon-name></italic> lies in their reproductive modes: <italic><tp:taxon-name><tp:taxon-name-part taxon-name-part-type="genus" reg="Pycnoscelus">P.</tp:taxon-name-part><tp:taxon-name-part taxon-name-part-type="species" reg="indicus">indicus</tp:taxon-name-part></tp:taxon-name></italic> reproduces bisexually, while <italic><tp:taxon-name><tp:taxon-name-part taxon-name-part-type="genus" reg="Pycnoscelus">P.</tp:taxon-name-part><tp:taxon-name-part taxon-name-part-type="species" reg="surinamensis">surinamensis</tp:taxon-name-part></tp:taxon-name></italic> reproduces parthenogenetically (<xref ref-type="bibr" rid="B20">Roth 1967</xref>).</p><fig id="F2" position="float" orientation="portrait"><object-id xmlns:xlink="http://www.w3.org/1999/xlink" content-type="doi" xlink:type="simple">10.3897/zookeys.1231.141287.figure2</object-id><object-id xmlns:xlink="http://www.w3.org/1999/xlink" content-type="arpha" xlink:type="simple">EC39AEE7-7DF2-520C-AB81-97A7A7F26A1E</object-id><label>Figure 2.</label><caption><p><italic><tp:taxon-name><tp:taxon-name-part taxon-name-part-type="genus" reg="Pycnoscelus">Pycnoscelus</tp:taxon-name-part><tp:taxon-name-part taxon-name-part-type="species" reg="indicus">indicus</tp:taxon-name-part></tp:taxon-name></italic> (Fabricius, 1775) <bold>A, B, E–M</bold> male <bold>C, D</bold> female <bold>A, C</bold> dorsal view <bold>B</bold>, <bold>D</bold> ventral view <bold>E</bold> pronotum, dorsal view <bold>F</bold> head, ventral view <bold>G</bold> supra-anal plate, ventral view <bold>H</bold> subgenital plate, dorsal view (from Yuxi, Yunnan) <bold>I</bold> subgenital plate, dorsal view (from Zimaling, Guangdong) <bold>J</bold> subgenital plate, dorsal view (from Longzhou, Guangxi) <bold>K</bold> right phallomere, dorsal view <bold>L</bold> sclerite R3 of right phallomere, ventral view <bold>M</bold> median phallomere, dorsal view <bold>N</bold> left phallomere, dorsal view. Scale bars: 1.0 cm (<bold>A–D</bold>); 2.0 mm (<bold>E, F</bold>); 1.0 mm (<bold>G–J</bold>); 0.5 mm (<bold>K–N</bold>).</p></caption><graphic xmlns:xlink="http://www.w3.org/1999/xlink" xlink:href="zookeys-1231-045_article-141287__-g002.jpg" position="float" orientation="portrait" xlink:type="simple" id="oo_1276425.jpg"><uri content-type="original_file" xlink:type="simple">https://binary.pensoft.net/fig/1276425</uri></graphic></fig></tp:treatment-sec><tp:treatment-sec sec-type="description" id="SECID0EDCAG"><title>Supplementary description of male.</title><p>Hind margin of supra-anal plate variable, weakly incised medially, or entire and convexly rounded (Fig. <xref ref-type="fig" rid="F2">2G</xref>). Sclerotized level and shape of subgenital plate variable: the inner plate nearly symmetrical or strongly asymmetrical, lateral projection on left posterolateral angle distinct or not (Fig. <xref ref-type="fig" rid="F2">2H–J</xref>). Male genitalia: Right phallomere with caudal part of sclerite R1T widened; R2 slightly curved; the projection arising from the junction of R1T and R2 elongate; R3 forked caudally; R4 plate-like, close to the caudal part of R1; R5 absent (Fig. <xref ref-type="fig" rid="F2">2K, L</xref>). Sclerite L2D divided into basal and apical parts: the basal part straight; the apical part croissant-shaped with outer margin toothed; apical membrane covered with heavy chaetae (Fig. <xref ref-type="fig" rid="F2">2M</xref>). Sclerite L3 with hook short and robust, sclerite L4U divided into two parts (Fig. <xref ref-type="fig" rid="F2">2N</xref>).</p></tp:treatment-sec><tp:treatment-sec sec-type="description" id="SECID0E4CAG"><title>Measurements (mm).</title><p>Body length including tegmen: male 15.8–17.2, female 16.4–18.6; pronotum length × width: male 4.0–4.4 × 5.4–5.9, female 4.3–5.1 × 6.0–6.7; tegmen length: male 13.8–15.3, female 12.7–15.0.</p></tp:treatment-sec><ref-list><ref id="B20"><mixed-citation xmlns:xlink="http://www.w3.org/1999/xlink" xlink:type="simple"><person-group><name name-style="western"><surname>Roth</surname><given-names>LM</given-names></name></person-group> (<year>1967</year>) <article-title>Sexual isolation in parthenogenetic <italic><tp:taxon-name><tp:taxon-name-part taxon-name-part-type="genus">Pycnoscelus</tp:taxon-name-part><tp:taxon-name-part taxon-name-part-type="species">surinamensis</tp:taxon-name-part></tp:taxon-name></italic> and application of the name <italic><tp:taxon-name><tp:taxon-name-part taxon-name-part-type="genus">Pycnoscelus</tp:taxon-name-part><tp:taxon-name-part taxon-name-part-type="species">indicus</tp:taxon-name-part></tp:taxon-name></italic> to its bisexual relative (<tp:taxon-name><tp:taxon-name-part taxon-name-part-type="superorder">Dictyoptera</tp:taxon-name-part></tp:taxon-name>: <tp:taxon-name><tp:taxon-name-part taxon-name-part-type="suborder">Blattaria</tp:taxon-name-part></tp:taxon-name>: <tp:taxon-name><tp:taxon-name-part taxon-name-part-type="family">Blaberidae</tp:taxon-name-part></tp:taxon-name>: <tp:taxon-name><tp:taxon-name-part taxon-name-part-type="subfamily">Pycnoscelinae</tp:taxon-name-part></tp:taxon-name>).</article-title><source>Annals of the Entomological society of America</source><volume>60</volume>(<issue>4</issue>): <fpage>774</fpage>–<lpage>779</lpage>. <ext-link xlink:href="10.1093/aesa/60.4.774" ext-link-type="doi" xlink:type="simple">https://doi.org/10.1093/aesa/60.4.774</ext-link></mixed-citation></ref><ref id="B24"><mixed-citation xmlns:xlink="http://www.w3.org/1999/xlink" xlink:type="simple"><person-group><name name-style="western"><surname>Roth</surname><given-names>LM</given-names></name></person-group> (<year>1998</year>) <article-title>The cockroach genus <italic><tp:taxon-name><tp:taxon-name-part taxon-name-part-type="genus">Pycnoscelus</tp:taxon-name-part></tp:taxon-name></italic> Scudder, with a description of <italic><tp:taxon-name><tp:taxon-name-part taxon-name-part-type="genus">Pycnoscelus</tp:taxon-name-part><tp:taxon-name-part taxon-name-part-type="species">femapterus</tp:taxon-name-part></tp:taxon-name></italic>, sp. nov. (<tp:taxon-name><tp:taxon-name-part taxon-name-part-type="suborder">Blattaria</tp:taxon-name-part></tp:taxon-name>: <tp:taxon-name><tp:taxon-name-part taxon-name-part-type="family">Blaberidae</tp:taxon-name-part></tp:taxon-name>: <tp:taxon-name><tp:taxon-name-part taxon-name-part-type="subfamily">Pycnoscelinae</tp:taxon-name-part></tp:taxon-name>).</article-title><source>Oriental Insects</source><volume>32</volume>: <fpage>93</fpage>–<lpage>130</lpage>. <ext-link xlink:href="10.1080/00305316.1998.10433770" ext-link-type="doi" xlink:type="simple">https://doi.org/10.1080/00305316.1998.10433770</ext-link></mixed-citation></ref></ref-list></tp:taxon-treatment>
