# Supplementary material for: ﻿Taxonomic update of Pycnoscelus Scudder, 1862 (Blattodea, Blaberidae, Pycnoscelinae), with descriptions of two new species from China
Source: Zookeys. 2025 Mar 10;1231:45–67. doi: 10.3897/zookeys.1231.141287 (PMC11915013; doi:10.3897/zookeys.1231.141287)
Supplement: XML Treatment for Pycnoscelus nigra [file zookeys.1231.141287-treatment3.xml]

<!DOCTYPE tp:taxon-treatment
  PUBLIC "-//TaxonX//DTD Taxonomic Treatment Publishing DTD v0 20100105//EN" "tax-treatment-NSO.dtd">
<tp:taxon-treatment xmlns:tp="http://www.plazi.org/taxpub"><tp:treatment-meta><kwd-group><label>Taxon classification</label><kwd>
              <named-content content-type="kingdom">Animalia</named-content>
            </kwd><kwd>
              <named-content content-type="order">Blattodea</named-content>
            </kwd><kwd>
              <named-content content-type="family">Blaberidae</named-content>
            </kwd></kwd-group><mixed-citation publication-type="journal"><person-group><name><surname>Wang</surname><given-names>Yi-Shu</given-names></name><name><surname>Dong</surname><given-names>Xiao-Jiao</given-names></name><name><surname>Wang</surname><given-names>Zong-Qing</given-names></name><name><surname>Che</surname><given-names>Yan-Li</given-names></name></person-group><article-title>﻿Taxonomic update of <italic><tp:taxon-name><tp:taxon-name-part taxon-name-part-type="genus" reg="Pycnoscelus">Pycnoscelus</tp:taxon-name-part></tp:taxon-name></italic> Scudder, 1862 (<tp:taxon-name><tp:taxon-name-part taxon-name-part-type="order">Blattodea</tp:taxon-name-part></tp:taxon-name>, <tp:taxon-name><tp:taxon-name-part taxon-name-part-type="family">Blaberidae</tp:taxon-name-part></tp:taxon-name>, <tp:taxon-name><tp:taxon-name-part taxon-name-part-type="subfamily">Pycnoscelinae</tp:taxon-name-part></tp:taxon-name>), with descriptions of two new species from China</article-title><source>Zookeys</source><day>10</day><month>03</month><year>2025</year><volume>1231</volume><fpage>45</fpage><lpage>67</lpage><pub-id pub-id-type="doi">10.3897/zookeys.1231.141287</pub-id></mixed-citation></tp:treatment-meta><tp:nomenclature><label>﻿</label><tp:taxon-name>
            <object-id xmlns:xlink="http://www.w3.org/1999/xlink" content-type="arpha" xlink:type="simple">57FF9205-CE93-5FF4-89DA-B55AE590FA9C</object-id>
            <tp:taxon-name-part taxon-name-part-type="genus" reg="Pycnoscelus">Pycnoscelus</tp:taxon-name-part>
            <tp:taxon-name-part taxon-name-part-type="species" reg="nigra">nigra</tp:taxon-name-part>
          </tp:taxon-name><tp:taxon-authority>(Brunner von Wattenwyl, 1865)</tp:taxon-authority><xref ref-type="fig" rid="F3">Fig. 3</xref><tp:nomenclature-citation-list><tp:nomenclature-citation><tp:taxon-name>
                <tp:taxon-name-part taxon-name-part-type="genus" reg="Panchlora">Panchlora</tp:taxon-name-part>
                <tp:taxon-name-part taxon-name-part-type="species" reg="nigra">nigra</tp:taxon-name-part>
              </tp:taxon-name><comment>Brunner von Wattenwyl, 1865: 280.</comment></tp:nomenclature-citation><tp:nomenclature-citation><tp:taxon-name>
                <tp:taxon-name-part taxon-name-part-type="genus" reg="Pycnoscelis">Pycnoscelis</tp:taxon-name-part>
              </tp:taxon-name><comment>[sic] <tp:taxon-name><tp:taxon-name-part taxon-name-part-type="genus" reg="Pycnoscelis"/><tp:taxon-name-part taxon-name-part-type="species" reg="nigra">nigra</tp:taxon-name-part></tp:taxon-name>: <xref ref-type="bibr" rid="B17">Princis 1964</xref>: 274.</comment></tp:nomenclature-citation><tp:nomenclature-citation><tp:taxon-name>
                <tp:taxon-name-part taxon-name-part-type="genus" reg="Pycnoscelus">Pycnoscelus</tp:taxon-name-part>
                <tp:taxon-name-part taxon-name-part-type="species" reg="nigra">nigra</tp:taxon-name-part>
              </tp:taxon-name><comment>: <xref ref-type="bibr" rid="B18">Princis 1967</xref>: 709; Roth, 1998: 103.</comment></tp:nomenclature-citation></tp:nomenclature-citation-list></tp:nomenclature><tp:treatment-sec sec-type="material" id="SECID0EAGAG"><title>Material examined.</title><p>China • 1 female; Guangdong Prov., Zhongshan City, Mt. Wuguishan; 5 May 2018; Ke-Liang Wu leg. • 5 males; Yunnan Prov., Xishuangbanna, Mengla County, Menglun Town; 25 May 2016; Lu Qiu &amp; Zhi-Wei Qiu leg. • 1 female; Hainan Prov., Mt. Diaoluo shan; 275 m; 24–25 May 2014; Shun-Hua Gui &amp; Xin-Ran Li leg. • 1 male; Chongqing City, Hechuan District, Dashi Town; 18 July 2013; Zong-Qing Wang leg. • 2 males &amp; 4 females; Sichuan Prov., Panzhihua City, Xinzhuang Village; 1306 m; 15 Oct. 2014; Li He leg. • 6 males; Yunnan Prov., Menglun Town, Xishuangbanna Tropical Botanical Garden, Lvshilin (Green stone forest); 25 May 2016; Lu Qiu &amp; Zhi-Wei Qiu leg. • 1 male; Yunnan Prov., Baoshan City, Mt. Gaoligongshan, Baihualing, Hanlong Zhai; 1400–1900 m; 20–23 June 2020; Lu Qiu &amp; Jin-Lin Liu leg.</p></tp:treatment-sec><tp:treatment-sec sec-type="diagnosis" id="SECID0EFGAG"><title>Diagnosis.</title><p>This species is characterized by the generally dark coloration (Fig. <xref ref-type="fig" rid="F3">3A–D</xref>) and pronotum with narrow yellow area anterolaterally (Fig. <xref ref-type="fig" rid="F3">3E</xref>).</p><fig id="F3" position="float" orientation="portrait"><object-id xmlns:xlink="http://www.w3.org/1999/xlink" content-type="doi" xlink:type="simple">10.3897/zookeys.1231.141287.figure3</object-id><object-id xmlns:xlink="http://www.w3.org/1999/xlink" content-type="arpha" xlink:type="simple">B7EA30A4-5CD4-5427-A9C7-7BC22FFBAFDF</object-id><label>Figure 3.</label><caption><p><italic><tp:taxon-name><tp:taxon-name-part taxon-name-part-type="genus" reg="Pycnoscelus">Pycnoscelus</tp:taxon-name-part><tp:taxon-name-part taxon-name-part-type="species" reg="nigra">nigra</tp:taxon-name-part></tp:taxon-name></italic> (Brunner von Wattenwyl, 1865) <bold>A, B, E–K</bold> male <bold>C, D</bold> female <bold>A, C</bold> dorsal view <bold>B</bold>, <bold>D</bold> ventral view <bold>E</bold> pronotum, dorsal view <bold>F</bold> head, ventral view <bold>G</bold> supra-anal plate, ventral view <bold>H</bold> subgenital plate, dorsal view <bold>I</bold> right phallomere, dorsal view <bold>J</bold> sclerite R3 of right phallomere, ventral view <bold>K</bold> median phallomere, dorsal view <bold>L</bold> left phallomere, dorsal view. Scale bars: 1.0 cm (<bold>A–D</bold>); 2.0 mm (<bold>E, F</bold>); 1.0 mm (<bold>G, H</bold>); 0.5 mm (<bold>I–L</bold>).</p></caption><graphic xmlns:xlink="http://www.w3.org/1999/xlink" xlink:href="zookeys-1231-045_article-141287__-g003.jpg" position="float" orientation="portrait" xlink:type="simple" id="oo_1276426.jpg"><uri content-type="original_file" xlink:type="simple">https://binary.pensoft.net/fig/1276426</uri></graphic></fig></tp:treatment-sec><tp:treatment-sec sec-type="description" id="SECID0ENIAG"><title>Supplementary description of male.</title><p>Male genitalia: Right phallomere with caudal part of sclerite R1T widened distinctly; R2 nearly straight; the outgrowth arising from the junction of R1T and R2 broad, plate-like; R3 forked caudally; R4 plate-like; R5 absent (Fig. <xref ref-type="fig" rid="F3">3I, J</xref>). Sclerite L2D with the apical part bifurcated basally; apical membrane covered with heavy chaetae (Fig. <xref ref-type="fig" rid="F3">3K</xref>). Sclerite L3 with hook comparatively slender, sclerite L4U divided into two parts (Fig. <xref ref-type="fig" rid="F3">3L</xref>).</p></tp:treatment-sec><tp:treatment-sec sec-type="description" id="SECID0E6IAG"><title>Measurements (mm).</title><p>Body length including tegmen: male 19.5–23.8, female 20.3–24.1; pronotum length × width: male 4.5–4.9 × 5.4–6.9, female 5.0–6.0 × 7.5–8.1; tegmen length: male 15.9–19.6, female 16.5–20.8.</p></tp:treatment-sec><tp:treatment-sec sec-type="remarks" id="SECID0EEJAG"><title>Remarks.</title><p><xref ref-type="bibr" rid="B24">Roth (1998)</xref> recorded a male of <italic><tp:taxon-name><tp:taxon-name-part taxon-name-part-type="genus" reg="Pycnoscelus">P.</tp:taxon-name-part><tp:taxon-name-part taxon-name-part-type="species" reg="nigra">nigra</tp:taxon-name-part></tp:taxon-name></italic> from Jingdong (= Kintung), Yunnan, and found its left style present. However, the left style is absent in all our new material from Yunnan (Fig. <xref ref-type="fig" rid="F3">3H</xref>).</p></tp:treatment-sec><ref-list><ref id="B17"><mixed-citation xmlns:xlink="http://www.w3.org/1999/xlink" xlink:type="simple"><person-group><name name-style="western"><surname>Princis</surname><given-names>K</given-names></name></person-group> (<year>1964</year>) <article-title><tp:taxon-name><tp:taxon-name-part taxon-name-part-type="order">Blattariae</tp:taxon-name-part></tp:taxon-name>: Subordo <tp:taxon-name><tp:taxon-name-part taxon-name-part-type="superfamily">Blaberoidea</tp:taxon-name-part></tp:taxon-name>. Fam.: <tp:taxon-name><tp:taxon-name-part taxon-name-part-type="family">Panchloridae</tp:taxon-name-part></tp:taxon-name>, <tp:taxon-name><tp:taxon-name-part taxon-name-part-type="family">Gynopeltidae</tp:taxon-name-part></tp:taxon-name>, <tp:taxon-name><tp:taxon-name-part taxon-name-part-type="family">Derocalymmidae</tp:taxon-name-part></tp:taxon-name>, <tp:taxon-name><tp:taxon-name-part taxon-name-part-type="family">Perisphaeriidae</tp:taxon-name-part></tp:taxon-name>, <tp:taxon-name><tp:taxon-name-part taxon-name-part-type="family">Pycnoscelididae</tp:taxon-name-part></tp:taxon-name>.</article-title><source>Orthopterorum Catalogus</source><volume>6</volume>: <fpage>174</fpage>–<lpage>281</lpage>.</mixed-citation></ref><ref id="B18"><mixed-citation xmlns:xlink="http://www.w3.org/1999/xlink" xlink:type="simple"><person-group><name name-style="western"><surname>Princis</surname><given-names>K</given-names></name></person-group> (<year>1967</year>) <article-title>Kleine Beiträge zur Kenntnis der Blattarien und ihrer Verbreitung. X.</article-title><source>Opuscula entomologica</source><volume>32</volume>: <fpage>141</fpage>–<lpage>151</lpage>.</mixed-citation></ref><ref id="B24"><mixed-citation xmlns:xlink="http://www.w3.org/1999/xlink" xlink:type="simple"><person-group><name name-style="western"><surname>Roth</surname><given-names>LM</given-names></name></person-group> (<year>1998</year>) <article-title>The cockroach genus <italic><tp:taxon-name><tp:taxon-name-part taxon-name-part-type="genus">Pycnoscelus</tp:taxon-name-part></tp:taxon-name></italic> Scudder, with a description of <italic><tp:taxon-name><tp:taxon-name-part taxon-name-part-type="genus">Pycnoscelus</tp:taxon-name-part><tp:taxon-name-part taxon-name-part-type="species">femapterus</tp:taxon-name-part></tp:taxon-name></italic>, sp. nov. (<tp:taxon-name><tp:taxon-name-part taxon-name-part-type="suborder">Blattaria</tp:taxon-name-part></tp:taxon-name>: <tp:taxon-name><tp:taxon-name-part taxon-name-part-type="family">Blaberidae</tp:taxon-name-part></tp:taxon-name>: <tp:taxon-name><tp:taxon-name-part taxon-name-part-type="subfamily">Pycnoscelinae</tp:taxon-name-part></tp:taxon-name>).</article-title><source>Oriental Insects</source><volume>32</volume>: <fpage>93</fpage>–<lpage>130</lpage>. <ext-link xlink:href="10.1080/00305316.1998.10433770" ext-link-type="doi" xlink:type="simple">https://doi.org/10.1080/00305316.1998.10433770</ext-link></mixed-citation></ref></ref-list></tp:taxon-treatment>
