# Supplementary material for: ﻿Taxonomic update of Pycnoscelus Scudder, 1862 (Blattodea, Blaberidae, Pycnoscelinae), with descriptions of two new species from China
Source: Zookeys. 2025 Mar 10;1231:45–67. doi: 10.3897/zookeys.1231.141287 (PMC11915013; doi:10.3897/zookeys.1231.141287)
Supplement: XML Treatment for Pycnoscelus puteus [file zookeys.1231.141287-treatment4.xml]

<!DOCTYPE tp:taxon-treatment
  PUBLIC "-//TaxonX//DTD Taxonomic Treatment Publishing DTD v0 20100105//EN" "tax-treatment-NSO.dtd">
<tp:taxon-treatment xmlns:tp="http://www.plazi.org/taxpub"><tp:treatment-meta><kwd-group><label>Taxon classification</label><kwd>
              <named-content content-type="kingdom">Animalia</named-content>
            </kwd><kwd>
              <named-content content-type="order">Blattodea</named-content>
            </kwd><kwd>
              <named-content content-type="family">Blaberidae</named-content>
            </kwd></kwd-group><mixed-citation publication-type="journal"><person-group><name><surname>Wang</surname><given-names>Yi-Shu</given-names></name><name><surname>Dong</surname><given-names>Xiao-Jiao</given-names></name><name><surname>Wang</surname><given-names>Zong-Qing</given-names></name><name><surname>Che</surname><given-names>Yan-Li</given-names></name></person-group><article-title>﻿Taxonomic update of <italic><tp:taxon-name><tp:taxon-name-part taxon-name-part-type="genus" reg="Pycnoscelus">Pycnoscelus</tp:taxon-name-part></tp:taxon-name></italic> Scudder, 1862 (<tp:taxon-name><tp:taxon-name-part taxon-name-part-type="order">Blattodea</tp:taxon-name-part></tp:taxon-name>, <tp:taxon-name><tp:taxon-name-part taxon-name-part-type="family">Blaberidae</tp:taxon-name-part></tp:taxon-name>, <tp:taxon-name><tp:taxon-name-part taxon-name-part-type="subfamily">Pycnoscelinae</tp:taxon-name-part></tp:taxon-name>), with descriptions of two new species from China</article-title><source>Zookeys</source><day>10</day><month>03</month><year>2025</year><volume>1231</volume><fpage>45</fpage><lpage>67</lpage><pub-id pub-id-type="doi">10.3897/zookeys.1231.141287</pub-id></mixed-citation></tp:treatment-meta><tp:nomenclature><label>﻿</label><tp:taxon-name>
            <object-id xmlns:xlink="http://www.w3.org/1999/xlink" content-type="arpha" xlink:type="simple">76574D9C-1F14-5BFD-B167-61FD879DCEA0</object-id>
            <tp:taxon-name-part taxon-name-part-type="genus" reg="Pycnoscelus">Pycnoscelus</tp:taxon-name-part>
            <tp:taxon-name-part taxon-name-part-type="species" reg="puteus">puteus</tp:taxon-name-part>
            <object-id xmlns:xlink="http://www.w3.org/1999/xlink" content-type="zoobank" xlink:type="simple">https://zoobank.org/D2D97057-9C9B-40AD-8DFD-63B12C1EB69C</object-id>
          </tp:taxon-name><tp:taxon-authority>Wang &amp; Che</tp:taxon-authority><tp:taxon-status xmlns:xlink="http://www.w3.org/1999/xlink" xlink:type="simple">sp. nov.</tp:taxon-status><xref ref-type="fig" rid="F4">Fig. 4</xref></tp:nomenclature><tp:treatment-sec sec-type="type material" id="SECID0ELLAG"><title>Type material.</title><p><bold><italic>Holotype</italic>.</bold> China • male; Yunnan Prov., Xishuangbanna, Mengla County, Menglun Town, Xishuangbanna Tropical Botanical Garden; 25 May 2016; Lu Qiu &amp; Zhi-Wei Qiu leg.; <abbrev xmlns:xlink="http://www.w3.org/1999/xlink" content-type="institution" xlink:title="College of Plant Protection, Southwest University, Chongqing, China" id="ABBRID0EWLAG" xlink:type="simple">SWU</abbrev>-B-BB120101. <bold><italic>Paratypes</italic>.</bold> China • 2 males; same collection data as holotype; <abbrev xmlns:xlink="http://www.w3.org/1999/xlink" content-type="institution" xlink:title="College of Plant Protection, Southwest University, Chongqing, China" id="ABBRID0E6LAG" xlink:type="simple">SWU</abbrev>-B-BB120102 and 120103 • 1 male; same collection data as holotype; 27 May 2016; <abbrev xmlns:xlink="http://www.w3.org/1999/xlink" content-type="institution" xlink:title="College of Plant Protection, Southwest University, Chongqing, China" id="ABBRID0EEMAG" xlink:type="simple">SWU</abbrev>-B-BB120104 • 4 males; Yunnan Prov., Pu’er City, Meizihu Lake; Lu Qiu &amp; Zhi-Wei Qiu leg.; 20–21 May 2016; <abbrev xmlns:xlink="http://www.w3.org/1999/xlink" content-type="institution" xlink:title="College of Plant Protection, Southwest University, Chongqing, China" id="ABBRID0EJMAG" xlink:type="simple">SWU</abbrev>-B-BB120105 to 120109 • 1 male; Yunnan Prov., Xishuangbanna, Jinghong City, Dadugang; 5 May 2013; Zong-Qing Wang leg.; <abbrev xmlns:xlink="http://www.w3.org/1999/xlink" content-type="institution" xlink:title="College of Plant Protection, Southwest University, Chongqing, China" id="ABBRID0EOMAG" xlink:type="simple">SWU</abbrev>-B-BB120110.</p></tp:treatment-sec><tp:treatment-sec sec-type="Differential diagnosis" id="SECID0ETMAG"><title>Differential diagnosis.</title><p><italic><tp:taxon-name><tp:taxon-name-part taxon-name-part-type="genus" reg="Pycnoscelus">Pycnoscelus</tp:taxon-name-part><tp:taxon-name-part taxon-name-part-type="species" reg="puteus">puteus</tp:taxon-name-part></tp:taxon-name></italic> sp. nov. is very similar to <italic><tp:taxon-name><tp:taxon-name-part taxon-name-part-type="genus" reg="Pycnoscelus">P.</tp:taxon-name-part><tp:taxon-name-part taxon-name-part-type="species" reg="nigra">nigra</tp:taxon-name-part></tp:taxon-name></italic> in general appearance and coloration but differs strongly from the later in interocular distance and male genitalia, especially the sclerotized part associated with sclerite R1T and R2 (compare Fig. <xref ref-type="fig" rid="F3">3F, I</xref> and Fig. <xref ref-type="fig" rid="F4">4F, J</xref> in present paper). Furthermore, the male genitalia distinguish this new species from all other known species of genus <italic><tp:taxon-name><tp:taxon-name-part taxon-name-part-type="genus" reg="Pycnoscelus">Pycnoscelus</tp:taxon-name-part></tp:taxon-name></italic> except <italic><tp:taxon-name><tp:taxon-name-part taxon-name-part-type="genus" reg="Pycnoscelus">P.</tp:taxon-name-part><tp:taxon-name-part taxon-name-part-type="species" reg="rothi">rothi</tp:taxon-name-part></tp:taxon-name></italic>, but the coloration of the pronotum could separate them easily (compare Fig. <xref ref-type="fig" rid="F4">4E</xref> with <xref ref-type="bibr" rid="B1">Anisyutkin 2002</xref>: fig. 1).</p><fig id="F4" position="float" orientation="portrait"><object-id xmlns:xlink="http://www.w3.org/1999/xlink" content-type="doi" xlink:type="simple">10.3897/zookeys.1231.141287.figure4</object-id><object-id xmlns:xlink="http://www.w3.org/1999/xlink" content-type="arpha" xlink:type="simple">86F2871B-857D-5596-A929-3A9FCCC8EAA8</object-id><label>Figure 4.</label><caption><p><italic><tp:taxon-name><tp:taxon-name-part taxon-name-part-type="genus" reg="Pycnoscelus">Pycnoscelus</tp:taxon-name-part><tp:taxon-name-part taxon-name-part-type="species" reg="puteus">puteus</tp:taxon-name-part></tp:taxon-name></italic> sp. nov., male <bold>A, B, E–H, J–L</bold> holotype <abbrev xmlns:xlink="http://www.w3.org/1999/xlink" content-type="institution" xlink:title="College of Plant Protection, Southwest University, Chongqing, China" id="ABBRID0EGPAG" xlink:type="simple">SWU</abbrev>-B-BB120101 <bold>C, D, I, M</bold> paratype <abbrev xmlns:xlink="http://www.w3.org/1999/xlink" content-type="institution" xlink:title="College of Plant Protection, Southwest University, Chongqing, China" id="ABBRID0ENPAG" xlink:type="simple">SWU</abbrev>-B-BB120105 <bold>A</bold> dorsal view <bold>B</bold> ventral view <bold>C</bold> dorsal view <bold>D</bold> ventral view <bold>E</bold> pronotum, dorsal view <bold>F</bold> head, ventral view <bold>G</bold> supra-anal plate, ventral view <bold>H</bold> subgenital plate, dorsal view (from Xishuangbanna, Yunnan) <bold>I</bold> subgenital plate, dorsal view (from Pu’er, Yunnan) <bold>J</bold> right phallomere, dorsal view <bold>K</bold> sclerite R3 of right phallomere, ventral view <bold>L</bold> median phallomere, dorsal view <bold>M</bold> left phallomere, dorsal view (from Xishuangbanna, Yunnan) <bold>N</bold> left phallomere, lateral view (from Pu’er, Yunnan). Scale bars: 1.0 cm (<bold>A–D</bold>); 2.0 mm (<bold>E, F</bold>); 1.0 mm (<bold>G-I</bold>); 0.5 mm (<bold>J–N</bold>).</p></caption><graphic xmlns:xlink="http://www.w3.org/1999/xlink" xlink:href="zookeys-1231-045_article-141287__-g004.jpg" position="float" orientation="portrait" xlink:type="simple" id="oo_1276427.jpg"><uri content-type="original_file" xlink:type="simple">https://binary.pensoft.net/fig/1276427</uri></graphic></fig></tp:treatment-sec><tp:treatment-sec sec-type="description" id="SECID0E2QAG"><title>Description.</title><p><bold>Male (<italic>holotype</italic>).</bold> General color black (Fig. <xref ref-type="fig" rid="F4">4A, B</xref>). Head black except for yellowish brown clypeo-labral area; maxillary palps and antennae brownish black; eyes black, ocellar spots whitish. Pronotum shining black, with two indistinct, narrow yellow borders anterolaterally (Fig. <xref ref-type="fig" rid="F4">4E</xref>). Tegmina similar to those of <italic><tp:taxon-name><tp:taxon-name-part taxon-name-part-type="genus" reg="Pycnoscelus">P.</tp:taxon-name-part><tp:taxon-name-part taxon-name-part-type="species" reg="nigra">nigra</tp:taxon-name-part></tp:taxon-name></italic>, dark when folded. Abdomen and legs brownish black. Cerci slightly lighter.</p><p>Body slender. Head slightly exposed. Eyes comparatively small; outer margin of ocelli obscure; interocular space wider than the distance between the inner margin of ocellar spots, and smaller than distance between antennal sockets (Fig. <xref ref-type="fig" rid="F4">4F</xref>). Pronotum subpentagonal, densely punctured (Fig. <xref ref-type="fig" rid="F4">4E</xref>). Tegmina and wings extending beyond the end of abdomen. Front femur Type C<sub>1</sub>. Hind metatarsus distinctly longer than other segments combined; four proximal tarsomeres with well-developed pulvilli, the one on the first tarsomere occupying almost the complete length of the segment; claws symmetrical and simple; arolium large. Supra-anal plate transverse, slightly asymmetrical, hind margin with a small medial incision (Fig. <xref ref-type="fig" rid="F4">4G</xref>). Paraprocts of blaberid type, asymmetrical. Subgenital plate asymmetrical, with the right posterolateral corner acute and upturned. Left style minute, right one large and robust (Fig. <xref ref-type="fig" rid="F4">4H</xref>).</p><p><bold><italic>Male genitalia</italic>.</bold> Right phallomere with caudal part of sclerite R1T rounded; R2 curved; an outgrowth arising from the junction of R1T and R2, with an additional heavily sclerotized part whose surface is pitted; R3 forked caudally, R4 plate-like, R5 absent (Fig. <xref ref-type="fig" rid="F4">4J, K</xref>). Sclerite L2D divided into basal and apical parts: the basal part short, apically widened; the apical part strongly sclerotized with posterior margin distinctly toothed; apical membrane well developed, with surface covered by microtrichia (Fig. <xref ref-type="fig" rid="F4">4L</xref>). Sclerite L3 hook with apical incision, inner curved margin with a small tooth; sclerite L4U present and divided into two parts (Fig. <xref ref-type="fig" rid="F4">4M, N</xref>).</p></tp:treatment-sec><tp:treatment-sec sec-type="variation" id="SECID0EATAG"><title>Variation.</title><p>Body broader, brownish black (Fig. <xref ref-type="fig" rid="F4">4C, D</xref>); some individuals lack left style (probably missing, Fig. <xref ref-type="fig" rid="F4">4I</xref>); inner curved margin of hook of sclerite L3 with two small projections (Fig. <xref ref-type="fig" rid="F4">4N</xref>).</p></tp:treatment-sec><tp:treatment-sec sec-type="description" id="SECID0ESTAG"><title>Measurements (mm).</title><p>Male, body length including tegmina: 20.1–20.9; pronotum length × width: 3.7–4.0 × 5.0–5.6; tegmen length: 16.1–18.0.</p></tp:treatment-sec><tp:treatment-sec sec-type="etymology" id="SECID0EXTAG"><title>Etymology.</title><p>Derived from the Latin word <italic>puteus</italic>, referring to the pitted surface of the sclerotized enlargement associated with sclerites R1T and R2.</p></tp:treatment-sec><tp:treatment-sec><!--Section generated to contain objects referenced in tp:taxon-treatment.--><fig id="F3" position="float" orientation="portrait"><object-id xmlns:xlink="http://www.w3.org/1999/xlink" content-type="doi" xlink:type="simple">10.3897/zookeys.1231.141287.figure3</object-id><object-id xmlns:xlink="http://www.w3.org/1999/xlink" content-type="arpha" xlink:type="simple">B7EA30A4-5CD4-5427-A9C7-7BC22FFBAFDF</object-id><label>Figure 3.</label><caption><p><italic><tp:taxon-name><tp:taxon-name-part taxon-name-part-type="genus" reg="Pycnoscelus">Pycnoscelus</tp:taxon-name-part><tp:taxon-name-part taxon-name-part-type="species" reg="nigra">nigra</tp:taxon-name-part></tp:taxon-name></italic> (Brunner von Wattenwyl, 1865) <bold>A, B, E–K</bold> male <bold>C, D</bold> female <bold>A, C</bold> dorsal view <bold>B</bold>, <bold>D</bold> ventral view <bold>E</bold> pronotum, dorsal view <bold>F</bold> head, ventral view <bold>G</bold> supra-anal plate, ventral view <bold>H</bold> subgenital plate, dorsal view <bold>I</bold> right phallomere, dorsal view <bold>J</bold> sclerite R3 of right phallomere, ventral view <bold>K</bold> median phallomere, dorsal view <bold>L</bold> left phallomere, dorsal view. Scale bars: 1.0 cm (<bold>A–D</bold>); 2.0 mm (<bold>E, F</bold>); 1.0 mm (<bold>G, H</bold>); 0.5 mm (<bold>I–L</bold>).</p></caption><graphic xmlns:xlink="http://www.w3.org/1999/xlink" xlink:href="zookeys-1231-045_article-141287__-g003.jpg" position="float" orientation="portrait" xlink:type="simple" id="oo_1276426.jpg"><uri content-type="original_file" xlink:type="simple">https://binary.pensoft.net/fig/1276426</uri></graphic></fig></tp:treatment-sec><ref-list><ref id="B1"><mixed-citation xmlns:xlink="http://www.w3.org/1999/xlink" xlink:type="simple"><person-group><name name-style="western"><surname>Anisyutkin</surname><given-names>LN</given-names></name></person-group> (<year>2002</year>) <article-title>Notes on the cockroaches of the subfamily <tp:taxon-name><tp:taxon-name-part taxon-name-part-type="subfamily">Pycnoscelinae</tp:taxon-name-part></tp:taxon-name> and <tp:taxon-name><tp:taxon-name-part taxon-name-part-type="subfamily">Diplopterinae</tp:taxon-name-part></tp:taxon-name> from South-East Asia (<tp:taxon-name><tp:taxon-name-part taxon-name-part-type="family">Blaberidae</tp:taxon-name-part></tp:taxon-name>: <tp:taxon-name><tp:taxon-name-part taxon-name-part-type="superorder">Dictyoptera</tp:taxon-name-part></tp:taxon-name>).</article-title><source>Zoosystematica Rossica</source><volume>10</volume>(<issue>2</issue>): <fpage>351</fpage>–<lpage>359</lpage>. <ext-link xlink:href="10.31610/zsr/2001.10.2.351" ext-link-type="doi" xlink:type="simple">https://doi.org/10.31610/zsr/2001.10.2.351</ext-link></mixed-citation></ref></ref-list></tp:taxon-treatment>
