# Supplementary material for: ﻿Taxonomic update of Pycnoscelus Scudder, 1862 (Blattodea, Blaberidae, Pycnoscelinae), with descriptions of two new species from China
Source: Zookeys. 2025 Mar 10;1231:45–67. doi: 10.3897/zookeys.1231.141287 (PMC11915013; doi:10.3897/zookeys.1231.141287)
Supplement: XML Treatment for Pycnoscelus undulatus [file zookeys.1231.141287-treatment5.xml]

<!DOCTYPE tp:taxon-treatment
  PUBLIC "-//TaxonX//DTD Taxonomic Treatment Publishing DTD v0 20100105//EN" "tax-treatment-NSO.dtd">
<tp:taxon-treatment xmlns:tp="http://www.plazi.org/taxpub"><tp:treatment-meta><kwd-group><label>Taxon classification</label><kwd>
              <named-content content-type="kingdom">Animalia</named-content>
            </kwd><kwd>
              <named-content content-type="order">Blattodea</named-content>
            </kwd><kwd>
              <named-content content-type="family">Blaberidae</named-content>
            </kwd></kwd-group><mixed-citation publication-type="journal"><person-group><name><surname>Wang</surname><given-names>Yi-Shu</given-names></name><name><surname>Dong</surname><given-names>Xiao-Jiao</given-names></name><name><surname>Wang</surname><given-names>Zong-Qing</given-names></name><name><surname>Che</surname><given-names>Yan-Li</given-names></name></person-group><article-title>﻿Taxonomic update of <italic><tp:taxon-name><tp:taxon-name-part taxon-name-part-type="genus" reg="Pycnoscelus">Pycnoscelus</tp:taxon-name-part></tp:taxon-name></italic> Scudder, 1862 (<tp:taxon-name><tp:taxon-name-part taxon-name-part-type="order">Blattodea</tp:taxon-name-part></tp:taxon-name>, <tp:taxon-name><tp:taxon-name-part taxon-name-part-type="family">Blaberidae</tp:taxon-name-part></tp:taxon-name>, <tp:taxon-name><tp:taxon-name-part taxon-name-part-type="subfamily">Pycnoscelinae</tp:taxon-name-part></tp:taxon-name>), with descriptions of two new species from China</article-title><source>Zookeys</source><day>10</day><month>03</month><year>2025</year><volume>1231</volume><fpage>45</fpage><lpage>67</lpage><pub-id pub-id-type="doi">10.3897/zookeys.1231.141287</pub-id></mixed-citation></tp:treatment-meta><tp:nomenclature><label>﻿</label><tp:taxon-name>
            <object-id xmlns:xlink="http://www.w3.org/1999/xlink" content-type="arpha" xlink:type="simple">152CF021-4C72-54AA-9B34-F2FBFD025818</object-id>
            <tp:taxon-name-part taxon-name-part-type="genus" reg="Pycnoscelus">Pycnoscelus</tp:taxon-name-part>
            <tp:taxon-name-part taxon-name-part-type="species" reg="undulatus">undulatus</tp:taxon-name-part>
            <object-id xmlns:xlink="http://www.w3.org/1999/xlink" content-type="zoobank" xlink:type="simple">https://zoobank.org/ECA45FFD-3DAE-4200-9FB3-5E2714DC7AEB</object-id>
          </tp:taxon-name><tp:taxon-authority>Wang &amp; Che</tp:taxon-authority><tp:taxon-status xmlns:xlink="http://www.w3.org/1999/xlink" xlink:type="simple">sp. nov.</tp:taxon-status><xref ref-type="fig" rid="F5">Fig. 5</xref></tp:nomenclature><tp:treatment-sec sec-type="type material" id="SECID0EVVAG"><title>Type material.</title><p><bold><italic>Holotype</italic>.</bold> China • male; Guangdong Prov., Guangzhou City, Longyandong Forest Park; 28 June 2015; Zhi-Wei Qiu &amp; Yong-Quan Zhao leg.; <abbrev xmlns:xlink="http://www.w3.org/1999/xlink" content-type="institution" xlink:title="College of Plant Protection, Southwest University, Chongqing, China" id="ABBRID0EAWAG" xlink:type="simple">SWU</abbrev>-B-BB120201. <bold><italic>Paratypes</italic>.</bold> China • 1 male; same collection data as holotype; <abbrev xmlns:xlink="http://www.w3.org/1999/xlink" content-type="institution" xlink:title="College of Plant Protection, Southwest University, Chongqing, China" id="ABBRID0EJWAG" xlink:type="simple">SWU</abbrev>-B-BB120202 • 1 male; Guangxi Prov., Hepu County, Shiwan Town; 14 May 2016; Yi-Zhou Liu leg.; <abbrev xmlns:xlink="http://www.w3.org/1999/xlink" content-type="institution" xlink:title="College of Plant Protection, Southwest University, Chongqing, China" id="ABBRID0EOWAG" xlink:type="simple">SWU</abbrev>-B-BB120203 • 2 females &amp; 1 nymph; Guangxi Prov., Hepu County, Shiwan Town; 14 May 2016; Yi-Zhou Liu leg.; <abbrev xmlns:xlink="http://www.w3.org/1999/xlink" content-type="institution" xlink:title="College of Plant Protection, Southwest University, Chongqing, China" id="ABBRID0ETWAG" xlink:type="simple">SWU</abbrev>-B-BB120204 to 120206.</p></tp:treatment-sec><tp:treatment-sec sec-type="Differential diagnosis" id="SECID0EYWAG"><title>Differential diagnosis.</title><p>The male of this species is similar to <italic><tp:taxon-name><tp:taxon-name-part taxon-name-part-type="genus" reg="Pycnoscelus">P.</tp:taxon-name-part><tp:taxon-name-part taxon-name-part-type="species" reg="vietnamensis">vietnamensis</tp:taxon-name-part></tp:taxon-name></italic> Anisyutkin, 2002 and <italic><tp:taxon-name><tp:taxon-name-part taxon-name-part-type="genus" reg="Pycnoscelus">P.</tp:taxon-name-part><tp:taxon-name-part taxon-name-part-type="species" reg="gorochovi">gorochovi</tp:taxon-name-part></tp:taxon-name></italic> Anisyutkin, 2002 in the shape of supra-anal plate, which has a deep emargination at the right posterolateral side, but <italic><tp:taxon-name><tp:taxon-name-part taxon-name-part-type="genus" reg="Pycnoscelus">P.</tp:taxon-name-part><tp:taxon-name-part taxon-name-part-type="species" reg="undulatus">undulatus</tp:taxon-name-part></tp:taxon-name></italic> sp. nov. differs strongly from these two species by its dark reddish brown pronotum, light marking on facial part between eyes, and the bulky right style (compare Fig. <xref ref-type="fig" rid="F5">5H</xref> with <xref ref-type="bibr" rid="B1">Anisyutkin 2002</xref>: figs 15, 16).</p><fig id="F5" position="float" orientation="portrait"><object-id xmlns:xlink="http://www.w3.org/1999/xlink" content-type="doi" xlink:type="simple">10.3897/zookeys.1231.141287.figure5</object-id><object-id xmlns:xlink="http://www.w3.org/1999/xlink" content-type="arpha" xlink:type="simple">FCE6AE6A-365E-5F39-A742-56C042F2A7AC</object-id><label>Figure 5.</label><caption><p><italic><tp:taxon-name><tp:taxon-name-part taxon-name-part-type="genus" reg="Pycnoscelus">Pycnoscelus</tp:taxon-name-part><tp:taxon-name-part taxon-name-part-type="species" reg="undulatus">undulatus</tp:taxon-name-part></tp:taxon-name></italic> sp. nov. <bold>A, B, E–K</bold> holotype, male <abbrev xmlns:xlink="http://www.w3.org/1999/xlink" content-type="institution" xlink:title="College of Plant Protection, Southwest University, Chongqing, China" id="ABBRID0E3YAG" xlink:type="simple">SWU</abbrev>-B-BB120201 <bold>C, D</bold> paratype, female <abbrev xmlns:xlink="http://www.w3.org/1999/xlink" content-type="institution" xlink:title="College of Plant Protection, Southwest University, Chongqing, China" id="ABBRID0EDZAG" xlink:type="simple">SWU</abbrev>-B-BB120204 <bold>A</bold> dorsal view <bold>B</bold> ventral view <bold>C</bold> dorsal view <bold>D</bold> ventral view <bold>E</bold> pronotum, dorsal view <bold>F</bold> head, ventral view <bold>G</bold> supra-anal plate, ventral view <bold>H</bold> subgenital plate, dorsal view <bold>I</bold> right phallomere, dorsal view <bold>J</bold> sclerite R3 of right phallomere, ventral view <bold>K</bold> median phallomere, dorsal view <bold>L</bold> left phallomere, dorsal view. Scale bars: 1.0 cm (<bold>A-D</bold>); 2.0 mm (<bold>E, F</bold>); 1.0 mm (<bold>G, H</bold>); 0.5 mm (<bold>I–L</bold>).</p></caption><graphic xmlns:xlink="http://www.w3.org/1999/xlink" xlink:href="zookeys-1231-045_article-141287__-g005.jpg" position="float" orientation="portrait" xlink:type="simple" id="oo_1276428.jpg"><uri content-type="original_file" xlink:type="simple">https://binary.pensoft.net/fig/1276428</uri></graphic></fig></tp:treatment-sec><tp:treatment-sec sec-type="description" id="SECID0EN1AG"><title>Description.</title><p><bold>Male (<italic>holotype</italic>).</bold> General color brownish yellow (Fig. <xref ref-type="fig" rid="F5">5A, B</xref>). Facial part of head dark reddish brown, with an indistinct three-radial stripe between eyes; other part of head, clypeus, labrum and antennae brownish yellow; maxillary palps brownish yellow with reddish brown maculae; eyes black, ocellar spots whitish. Pronotum reddish brown, with two yellow areas anterolaterally (Fig. <xref ref-type="fig" rid="F5">5E</xref>). Tegmina brownish yellow. Abdomen yellowish brown to reddish brown. Legs and cerci yellowish brown.</p><p>Head slightly exposed. Ocelli subrectangular; interocular space distinctly less than the distance between ocellar spots and antennal sockets (Fig. <xref ref-type="fig" rid="F5">5F</xref>). Pronotum subpentagonal, densely punctured. Tegmina and wings fully developed, exceeding the end of abdomen. Front femur Type C<sub>1</sub>. Hind metatarsus not quite as long as other segments combined; four proximal tarsomeres with well-developed pulvilli, the one on the first tarsomere occupying almost the whole length of the segment; claws symmetrical and simple; arolium large. Supra-anal plate asymmetrical with hind margin deeply concave at the right side. Paraprocts of blaberid type, asymmetrical. Cerci stout at base (Fig. <xref ref-type="fig" rid="F5">5G</xref>). Subgenital plate asymmetrical, with the right posterolateral corner slightly obtuse and upturned. Left style absent, right style broadly trigonal (Fig. <xref ref-type="fig" rid="F5">5H</xref>).</p><p><bold><italic>Male genitalia</italic>.</bold> Right phallomere with caudal part of sclerite R1T irregular and widened; R2 short and curved; a well-developed projection arising from the junction of R1T and R2; R3 forked caudally, R4 plate-like, R5 absent (Fig. <xref ref-type="fig" rid="F5">5I, J</xref>). Sclerite L2D divided into basal and apical parts: the basal part forked caudally with the inner margin indented; the apical part well sclerotized and more uniform in width than in other <italic><tp:taxon-name><tp:taxon-name-part taxon-name-part-type="genus" reg="Pycnoscelus">Pycnoscelus</tp:taxon-name-part></tp:taxon-name></italic> species, posterior margin toothed; apical membrane covered with microtrichia (Fig. <xref ref-type="fig" rid="F5">5K</xref>). Sclerite L3 hook without an apical incision, inner curved margin with a sharp convexity at apex; sclerite L4U present and divided into two parts (Fig. <xref ref-type="fig" rid="F5">5L</xref>).</p><p><bold>Females.</bold> Thoracic segments and abdominal tergum black with minute punctures, abdominal sterna and legs reddish brown. Tegmina and wings absent.</p></tp:treatment-sec><tp:treatment-sec sec-type="description" id="SECID0EO3AG"><title>Measurements (mm).</title><p>Male, body length including tegmen: 22.2–23.0; pronotum length × width: 4.3–4.5 × 6.3–7.1; tegmen length: 17.0–20.1. Female, body length: 16.1–20.6; pronotum length × width: 4.35–4.44 × 7.36–7.37.</p></tp:treatment-sec><tp:treatment-sec sec-type="etymology" id="SECID0ET3AG"><title>Etymology.</title><p>The species epithet is derived from the Latin word <italic>undulatus</italic>, which refers to the caudal edge of basal part of sclerite L2D undulated.</p></tp:treatment-sec><ref-list><ref id="B1"><mixed-citation xmlns:xlink="http://www.w3.org/1999/xlink" xlink:type="simple"><person-group><name name-style="western"><surname>Anisyutkin</surname><given-names>LN</given-names></name></person-group> (<year>2002</year>) <article-title>Notes on the cockroaches of the subfamily <tp:taxon-name><tp:taxon-name-part taxon-name-part-type="subfamily">Pycnoscelinae</tp:taxon-name-part></tp:taxon-name> and <tp:taxon-name><tp:taxon-name-part taxon-name-part-type="subfamily">Diplopterinae</tp:taxon-name-part></tp:taxon-name> from South-East Asia (<tp:taxon-name><tp:taxon-name-part taxon-name-part-type="family">Blaberidae</tp:taxon-name-part></tp:taxon-name>: <tp:taxon-name><tp:taxon-name-part taxon-name-part-type="superorder">Dictyoptera</tp:taxon-name-part></tp:taxon-name>).</article-title><source>Zoosystematica Rossica</source><volume>10</volume>(<issue>2</issue>): <fpage>351</fpage>–<lpage>359</lpage>. <ext-link xlink:href="10.31610/zsr/2001.10.2.351" ext-link-type="doi" xlink:type="simple">https://doi.org/10.31610/zsr/2001.10.2.351</ext-link></mixed-citation></ref></ref-list></tp:taxon-treatment>
