# Supplementary material for: ﻿Taxonomic update of Pycnoscelus Scudder, 1862 (Blattodea, Blaberidae, Pycnoscelinae), with descriptions of two new species from China
Source: Zookeys. 2025 Mar 10;1231:45–67. doi: 10.3897/zookeys.1231.141287 (PMC11915013; doi:10.3897/zookeys.1231.141287)
Supplement: XML Treatment for Pycnoscelus semivitreus [file zookeys.1231.141287-treatment6.xml]

<!DOCTYPE tp:taxon-treatment
  PUBLIC "-//TaxonX//DTD Taxonomic Treatment Publishing DTD v0 20100105//EN" "tax-treatment-NSO.dtd">
<tp:taxon-treatment xmlns:tp="http://www.plazi.org/taxpub"><tp:treatment-meta><kwd-group><label>Taxon classification</label><kwd>
              <named-content content-type="kingdom">Animalia</named-content>
            </kwd><kwd>
              <named-content content-type="order">Blattodea</named-content>
            </kwd><kwd>
              <named-content content-type="family">Blaberidae</named-content>
            </kwd></kwd-group><mixed-citation publication-type="journal"><person-group><name><surname>Wang</surname><given-names>Yi-Shu</given-names></name><name><surname>Dong</surname><given-names>Xiao-Jiao</given-names></name><name><surname>Wang</surname><given-names>Zong-Qing</given-names></name><name><surname>Che</surname><given-names>Yan-Li</given-names></name></person-group><article-title>﻿Taxonomic update of <italic><tp:taxon-name><tp:taxon-name-part taxon-name-part-type="genus" reg="Pycnoscelus">Pycnoscelus</tp:taxon-name-part></tp:taxon-name></italic> Scudder, 1862 (<tp:taxon-name><tp:taxon-name-part taxon-name-part-type="order">Blattodea</tp:taxon-name-part></tp:taxon-name>, <tp:taxon-name><tp:taxon-name-part taxon-name-part-type="family">Blaberidae</tp:taxon-name-part></tp:taxon-name>, <tp:taxon-name><tp:taxon-name-part taxon-name-part-type="subfamily">Pycnoscelinae</tp:taxon-name-part></tp:taxon-name>), with descriptions of two new species from China</article-title><source>Zookeys</source><day>10</day><month>03</month><year>2025</year><volume>1231</volume><fpage>45</fpage><lpage>67</lpage><pub-id pub-id-type="doi">10.3897/zookeys.1231.141287</pub-id></mixed-citation></tp:treatment-meta><tp:nomenclature><label>﻿</label><tp:taxon-name>
            <object-id xmlns:xlink="http://www.w3.org/1999/xlink" content-type="arpha" xlink:type="simple">78CD0972-3BF8-55BE-9D18-54EC0DF5219F</object-id>
            <tp:taxon-name-part taxon-name-part-type="genus" reg="Pycnoscelus">Pycnoscelus</tp:taxon-name-part>
            <tp:taxon-name-part taxon-name-part-type="species" reg="semivitreus">semivitreus</tp:taxon-name-part>
          </tp:taxon-name><tp:taxon-authority>Princis, 1967</tp:taxon-authority><xref ref-type="fig" rid="F6">Fig. 6</xref><tp:nomenclature-citation-list><tp:nomenclature-citation><tp:taxon-name>
                <tp:taxon-name-part taxon-name-part-type="genus" reg="Pycnoscelus">Pycnoscelus</tp:taxon-name-part>
                <tp:taxon-name-part taxon-name-part-type="species" reg="semivitreus">semivitreus</tp:taxon-name-part>
              </tp:taxon-name><comment>Princis, 1967: 148; <xref ref-type="bibr" rid="B19">Princis 1971</xref>: 1141; <xref ref-type="bibr" rid="B24">Roth 1998</xref>: 112.</comment></tp:nomenclature-citation></tp:nomenclature-citation-list></tp:nomenclature><tp:treatment-sec sec-type="material" id="SECID0EC6AG"><title>Material examined.</title><p>Malaysia • 1 male; Borneo, Mt. Trus Madi, Jungle Girl Camp; 2–5 Oct. 2015; Ye-Jie Lin leg. • 1 male; Borneo, Mt. Trus Madi, Jungle Girl Camp; 3 May 2023; Cai-Xia Yuan leg.</p></tp:treatment-sec><tp:treatment-sec sec-type="diagnosis" id="SECID0EH6AG"><title>Diagnosis.</title><p>This species can be easily distinguished from all its congeners by its huge right style, which extends to the left posterolateral angle of subgenital plate (Fig. <xref ref-type="fig" rid="F6">6G</xref>).</p><fig id="F6" position="float" orientation="portrait"><object-id xmlns:xlink="http://www.w3.org/1999/xlink" content-type="doi" xlink:type="simple">10.3897/zookeys.1231.141287.figure6</object-id><object-id xmlns:xlink="http://www.w3.org/1999/xlink" content-type="arpha" xlink:type="simple">7AD5CA28-A95E-5F50-87DF-D6D503E74B3E</object-id><label>Figure 6.</label><caption><p><italic><tp:taxon-name><tp:taxon-name-part taxon-name-part-type="genus" reg="Pycnoscelus">Pycnoscelus</tp:taxon-name-part><tp:taxon-name-part taxon-name-part-type="species" reg="semivitreus">semivitreus</tp:taxon-name-part></tp:taxon-name></italic> Princis, 1967, male <bold>A</bold> dorsal view <bold>B</bold> ventral view <bold>C</bold> pronotum, dorsal view <bold>D</bold> head, ventral view <bold>E</bold> tegmen, dorsal view <bold>F</bold> supra-anal plate, ventral view <bold>G</bold> subgenital plate, dorsal view <bold>H</bold> right phallomere, dorsal view <bold>I</bold> median phallomere, dorsal view <bold>J</bold> median phallomere, lateral view <bold>K</bold> left phallomere, dorsal view. Scale bars: 1.0 cm (<bold>A, B</bold>); 2.0 mm (<bold>C–E</bold>); 1.0 mm (<bold>F, G</bold>); 0.5 mm (<bold>H–K</bold>).</p></caption><graphic xmlns:xlink="http://www.w3.org/1999/xlink" xlink:href="zookeys-1231-045_article-141287__-g006.jpg" position="float" orientation="portrait" xlink:type="simple" id="oo_1276429.jpg"><uri content-type="original_file" xlink:type="simple">https://binary.pensoft.net/fig/1276429</uri></graphic></fig></tp:treatment-sec><tp:treatment-sec sec-type="description" id="SECID0EHBBG"><title>Supplementary description of male.</title><p>Male genitalia: right phallomere with caudal part of sclerite R1T irregular, inner margin produced at middle; R2 nearly straight, R3 forked, R4 plate-like; R5 elongated, lying above R2 (Fig. <xref ref-type="fig" rid="F6">6H</xref>). Apical part of sclerite L2D elongated, the right side with several sharp teeth; apical membrane well developed, covered with microtrichia (Fig. <xref ref-type="fig" rid="F6">6I, J</xref>). Sclerite L3 hook subquadrate apically, inner margin with a tooth at apex; sclerite L4U divided into two parts (Fig. <xref ref-type="fig" rid="F6">6K</xref>).</p></tp:treatment-sec><tp:treatment-sec sec-type="description" id="SECID0EZBBG"><title>Measurements (mm).</title><p>Body length including tegmen: 20.7; pronotum length × width: 4.7 × 6.2; tegmen length: 17.0.</p></tp:treatment-sec><ref-list><ref id="B19"><mixed-citation xmlns:xlink="http://www.w3.org/1999/xlink" xlink:type="simple"><person-group><name name-style="western"><surname>Princis</surname><given-names>K</given-names></name></person-group> (<year>1971</year>) <article-title><tp:taxon-name><tp:taxon-name-part taxon-name-part-type="order">Blattariae</tp:taxon-name-part></tp:taxon-name>: Subordo <tp:taxon-name><tp:taxon-name-part taxon-name-part-type="superfamily">Epilamproidea</tp:taxon-name-part></tp:taxon-name>, Family <tp:taxon-name><tp:taxon-name-part taxon-name-part-type="family">Ectobiidae</tp:taxon-name-part></tp:taxon-name>. Pt. 14 in Orthopterorum Catalogus. Dr. W. Junk N.V.</article-title><source>, The Hague, pars</source><volume>14</volume>: <fpage>1039</fpage>–<lpage>1224</lpage>.</mixed-citation></ref><ref id="B24"><mixed-citation xmlns:xlink="http://www.w3.org/1999/xlink" xlink:type="simple"><person-group><name name-style="western"><surname>Roth</surname><given-names>LM</given-names></name></person-group> (<year>1998</year>) <article-title>The cockroach genus <italic><tp:taxon-name><tp:taxon-name-part taxon-name-part-type="genus">Pycnoscelus</tp:taxon-name-part></tp:taxon-name></italic> Scudder, with a description of <italic><tp:taxon-name><tp:taxon-name-part taxon-name-part-type="genus">Pycnoscelus</tp:taxon-name-part><tp:taxon-name-part taxon-name-part-type="species">femapterus</tp:taxon-name-part></tp:taxon-name></italic>, sp. nov. (<tp:taxon-name><tp:taxon-name-part taxon-name-part-type="suborder">Blattaria</tp:taxon-name-part></tp:taxon-name>: <tp:taxon-name><tp:taxon-name-part taxon-name-part-type="family">Blaberidae</tp:taxon-name-part></tp:taxon-name>: <tp:taxon-name><tp:taxon-name-part taxon-name-part-type="subfamily">Pycnoscelinae</tp:taxon-name-part></tp:taxon-name>).</article-title><source>Oriental Insects</source><volume>32</volume>: <fpage>93</fpage>–<lpage>130</lpage>. <ext-link xlink:href="10.1080/00305316.1998.10433770" ext-link-type="doi" xlink:type="simple">https://doi.org/10.1080/00305316.1998.10433770</ext-link></mixed-citation></ref></ref-list></tp:taxon-treatment>
