# Supplementary material for: ﻿Taxonomic update of Pycnoscelus Scudder, 1862 (Blattodea, Blaberidae, Pycnoscelinae), with descriptions of two new species from China
Source: Zookeys. 2025 Mar 10;1231:45–67. doi: 10.3897/zookeys.1231.141287 (PMC11915013; doi:10.3897/zookeys.1231.141287)
Supplement: XML Treatment for Pycnoscelus aurantius [file zookeys.1231.141287-treatment7.xml]

<!DOCTYPE tp:taxon-treatment
  PUBLIC "-//TaxonX//DTD Taxonomic Treatment Publishing DTD v0 20100105//EN" "tax-treatment-NSO.dtd">
<tp:taxon-treatment xmlns:tp="http://www.plazi.org/taxpub"><tp:treatment-meta><kwd-group><label>Taxon classification</label><kwd>
              <named-content content-type="kingdom">Animalia</named-content>
            </kwd><kwd>
              <named-content content-type="order">Blattodea</named-content>
            </kwd><kwd>
              <named-content content-type="family">Blaberidae</named-content>
            </kwd></kwd-group><mixed-citation publication-type="journal"><person-group><name><surname>Wang</surname><given-names>Yi-Shu</given-names></name><name><surname>Dong</surname><given-names>Xiao-Jiao</given-names></name><name><surname>Wang</surname><given-names>Zong-Qing</given-names></name><name><surname>Che</surname><given-names>Yan-Li</given-names></name></person-group><article-title>﻿Taxonomic update of <italic><tp:taxon-name><tp:taxon-name-part taxon-name-part-type="genus" reg="Pycnoscelus">Pycnoscelus</tp:taxon-name-part></tp:taxon-name></italic> Scudder, 1862 (<tp:taxon-name><tp:taxon-name-part taxon-name-part-type="order">Blattodea</tp:taxon-name-part></tp:taxon-name>, <tp:taxon-name><tp:taxon-name-part taxon-name-part-type="family">Blaberidae</tp:taxon-name-part></tp:taxon-name>, <tp:taxon-name><tp:taxon-name-part taxon-name-part-type="subfamily">Pycnoscelinae</tp:taxon-name-part></tp:taxon-name>), with descriptions of two new species from China</article-title><source>Zookeys</source><day>10</day><month>03</month><year>2025</year><volume>1231</volume><fpage>45</fpage><lpage>67</lpage><pub-id pub-id-type="doi">10.3897/zookeys.1231.141287</pub-id></mixed-citation></tp:treatment-meta><tp:nomenclature><label>﻿</label><tp:taxon-name>
            <object-id xmlns:xlink="http://www.w3.org/1999/xlink" content-type="arpha" xlink:type="simple">87368253-DA52-5898-8EB5-630AA1095A2A</object-id>
            <tp:taxon-name-part taxon-name-part-type="genus" reg="Pycnoscelus">Pycnoscelus</tp:taxon-name-part>
            <tp:taxon-name-part taxon-name-part-type="species" reg="aurantius">aurantius</tp:taxon-name-part>
          </tp:taxon-name><tp:taxon-authority>Hanitsch, 1935</tp:taxon-authority><xref ref-type="fig" rid="F7">Fig. 7</xref><tp:nomenclature-citation-list><tp:nomenclature-citation><tp:taxon-name>
                <tp:taxon-name-part taxon-name-part-type="genus" reg="Pycnoscelus">Pycnoscelus</tp:taxon-name-part>
                <tp:taxon-name-part taxon-name-part-type="species" reg="aurantius">aurantius</tp:taxon-name-part>
              </tp:taxon-name><comment>Hanitsch, 1935: 18; <xref ref-type="bibr" rid="B7">Bruijning 1947</xref>: 210; <xref ref-type="bibr" rid="B24">Roth 1998</xref>: 125.</comment></tp:nomenclature-citation><tp:nomenclature-citation><tp:taxon-name>
                <tp:taxon-name-part taxon-name-part-type="genus" reg="Pycnoscelis">Pycnoscelis</tp:taxon-name-part>
              </tp:taxon-name><comment>[sic] <italic>aurantia</italic>: <xref ref-type="bibr" rid="B17">Princis 1964</xref>: 275.</comment></tp:nomenclature-citation></tp:nomenclature-citation-list></tp:nomenclature><tp:treatment-sec sec-type="material" id="SECID0ENEBG"><title>Material examined.</title><p>Malaysia • 1 male; Sabah, Mt. Trus Madi; 1121m; 5 Oct. 2015; Gui-Qiang Huang leg.</p></tp:treatment-sec><tp:treatment-sec sec-type="diagnosis" id="SECID0ESEBG"><title>Diagnosis.</title><p>General color dark orange, similar to <italic><tp:taxon-name><tp:taxon-name-part taxon-name-part-type="genus" reg="Pycnoscelus">P.</tp:taxon-name-part><tp:taxon-name-part taxon-name-part-type="species" reg="semivitreus">semivitreus</tp:taxon-name-part></tp:taxon-name></italic>, but <italic><tp:taxon-name><tp:taxon-name-part taxon-name-part-type="genus" reg="Pycnoscelus">P.</tp:taxon-name-part><tp:taxon-name-part taxon-name-part-type="species" reg="aurantius">aurantius</tp:taxon-name-part></tp:taxon-name></italic> can be readily distinguished from <italic><tp:taxon-name><tp:taxon-name-part taxon-name-part-type="genus" reg="Pycnoscelus">P.</tp:taxon-name-part><tp:taxon-name-part taxon-name-part-type="species" reg="semivitreus">semivitreus</tp:taxon-name-part></tp:taxon-name></italic> by its smaller right style and the apical part of sclerite L2D blunt without any process.</p></tp:treatment-sec><tp:treatment-sec sec-type="description" id="SECID0EZFBG"><title>Supplementary description of male.</title><p>Tegmina is somewhat bicolored as <italic><tp:taxon-name><tp:taxon-name-part taxon-name-part-type="genus" reg="Pycnoscelus">P.</tp:taxon-name-part><tp:taxon-name-part taxon-name-part-type="species" reg="semivitreus">semivitreus</tp:taxon-name-part></tp:taxon-name></italic>, from proximally orange to distally yellowish, with the boundary indistinct (Fig. <xref ref-type="fig" rid="F7">7E</xref>). Male genitalia: right phallomere with distinct bristles, caudal part of sclerite R1T nearly rectangular, R2 curved, R3 forked, R4 small; R5 lies above R2, irregular, prolonged (Fig. <xref ref-type="fig" rid="F7">7H</xref>). The basal part of sclerite L2D strongly sclerotized with apical portion less sclerotized and nearly transparent; the apical part of sclerite L2D C-shaped, outer margin without any tooth; apical membrane less developed, covered with microtrichia (Fig. <xref ref-type="fig" rid="F7">7I</xref>). Sclerite L3 hook slender, inner curved margin with a tooth at apex; sclerite L4U divided into two parts (Fig. <xref ref-type="fig" rid="F7">7J</xref>).</p><fig id="F7" position="float" orientation="portrait"><object-id xmlns:xlink="http://www.w3.org/1999/xlink" content-type="doi" xlink:type="simple">10.3897/zookeys.1231.141287.figure7</object-id><object-id xmlns:xlink="http://www.w3.org/1999/xlink" content-type="arpha" xlink:type="simple">B7327ADB-3A56-534D-9876-6DE876CCEE2C</object-id><label>Figure 7.</label><caption><p><italic><tp:taxon-name><tp:taxon-name-part taxon-name-part-type="genus" reg="Pycnoscelus">Pycnoscelus</tp:taxon-name-part><tp:taxon-name-part taxon-name-part-type="species" reg="aurantius">aurantius</tp:taxon-name-part></tp:taxon-name></italic> Hanitsch, 1935, male <bold>A</bold> dorsal view <bold>B</bold> ventral view <bold>C</bold> pronotum, dorsal view <bold>D</bold> head, ventral view <bold>E</bold> tegmen, dorsal view <bold>F</bold> supra-anal plate, ventral view <bold>G</bold> subgenital plate, dorsal view <bold>H</bold> right phallomere, dorsal view <bold>I</bold> median phallomere, dorsal view <bold>J</bold> left phallomere, dorsal view. Scale bars: 1.0 cm (<bold>A, B</bold>); 2.0 mm (<bold>C, D</bold>); 5.0 mm (<bold>E</bold>); 1.0 mm (<bold>F, G</bold>); 0.5 mm (<bold>H–J</bold>).</p></caption><graphic xmlns:xlink="http://www.w3.org/1999/xlink" xlink:href="zookeys-1231-045_article-141287__-g007.jpg" position="float" orientation="portrait" xlink:type="simple" id="oo_1276430.jpg"><uri content-type="original_file" xlink:type="simple">https://binary.pensoft.net/fig/1276430</uri></graphic></fig></tp:treatment-sec><tp:treatment-sec sec-type="description" id="SECID0EQIBG"><title>Measurements (mm).</title><p>Body length including tegmen: 21.9; pronotum length × width: 4.6 × 6.5; tegmen length: 19.8.</p></tp:treatment-sec><tp:treatment-sec sec-type="remarks" id="SECID0EVIBG"><title>Remarks.</title><p>The specimen we examined is generally identical to the description of <italic><tp:taxon-name><tp:taxon-name-part taxon-name-part-type="genus" reg="Pycnoscelus">P.</tp:taxon-name-part><tp:taxon-name-part taxon-name-part-type="species" reg="aurantius">aurantius</tp:taxon-name-part></tp:taxon-name></italic> provided by <xref ref-type="bibr" rid="B24">Roth (1998)</xref>. However, <xref ref-type="bibr" rid="B24">Roth (1998)</xref> examined the type of <italic><tp:taxon-name><tp:taxon-name-part taxon-name-part-type="genus" reg="Pycnoscelus">P.</tp:taxon-name-part><tp:taxon-name-part taxon-name-part-type="species" reg="aurantius">aurantius</tp:taxon-name-part></tp:taxon-name></italic> and found its left style present, whereas this structure is absent in the specimen we examined (Fig. <xref ref-type="fig" rid="F7">7G</xref>). As only a single specimen is available in our study, it is difficult to determine whether the style is missing or naturally absent. More specimens will be needed in the future to clarify this question, and for now, we have tentatively identified the specimen as <italic><tp:taxon-name><tp:taxon-name-part taxon-name-part-type="genus" reg="Pycnoscelus">P.</tp:taxon-name-part><tp:taxon-name-part taxon-name-part-type="species" reg="aurantius">aurantius</tp:taxon-name-part></tp:taxon-name></italic>.</p></tp:treatment-sec><ref-list><ref id="B7"><mixed-citation xmlns:xlink="http://www.w3.org/1999/xlink" xlink:type="simple"><person-group><name name-style="western"><surname>Bruijning</surname><given-names>CFA</given-names></name></person-group> (<year>1947</year>) <article-title>An account of the <tp:taxon-name><tp:taxon-name-part taxon-name-part-type="family">Blattidae</tp:taxon-name-part></tp:taxon-name> (<tp:taxon-name><tp:taxon-name-part taxon-name-part-type="order">Orthoptera</tp:taxon-name-part></tp:taxon-name>) from Celebes, the Moluccas, and New Guinea.</article-title><source>Zoologische Mededelingen, Leiden</source><volume>27</volume>: <fpage>205</fpage>–<lpage>252</lpage>.</mixed-citation></ref><ref id="B24"><mixed-citation xmlns:xlink="http://www.w3.org/1999/xlink" xlink:type="simple"><person-group><name name-style="western"><surname>Roth</surname><given-names>LM</given-names></name></person-group> (<year>1998</year>) <article-title>The cockroach genus <italic><tp:taxon-name><tp:taxon-name-part taxon-name-part-type="genus">Pycnoscelus</tp:taxon-name-part></tp:taxon-name></italic> Scudder, with a description of <italic><tp:taxon-name><tp:taxon-name-part taxon-name-part-type="genus">Pycnoscelus</tp:taxon-name-part><tp:taxon-name-part taxon-name-part-type="species">femapterus</tp:taxon-name-part></tp:taxon-name></italic>, sp. nov. (<tp:taxon-name><tp:taxon-name-part taxon-name-part-type="suborder">Blattaria</tp:taxon-name-part></tp:taxon-name>: <tp:taxon-name><tp:taxon-name-part taxon-name-part-type="family">Blaberidae</tp:taxon-name-part></tp:taxon-name>: <tp:taxon-name><tp:taxon-name-part taxon-name-part-type="subfamily">Pycnoscelinae</tp:taxon-name-part></tp:taxon-name>).</article-title><source>Oriental Insects</source><volume>32</volume>: <fpage>93</fpage>–<lpage>130</lpage>. <ext-link xlink:href="10.1080/00305316.1998.10433770" ext-link-type="doi" xlink:type="simple">https://doi.org/10.1080/00305316.1998.10433770</ext-link></mixed-citation></ref><ref id="B17"><mixed-citation xmlns:xlink="http://www.w3.org/1999/xlink" xlink:type="simple"><person-group><name name-style="western"><surname>Princis</surname><given-names>K</given-names></name></person-group> (<year>1964</year>) <article-title><tp:taxon-name><tp:taxon-name-part taxon-name-part-type="order">Blattariae</tp:taxon-name-part></tp:taxon-name>: Subordo <tp:taxon-name><tp:taxon-name-part taxon-name-part-type="superfamily">Blaberoidea</tp:taxon-name-part></tp:taxon-name>. Fam.: <tp:taxon-name><tp:taxon-name-part taxon-name-part-type="family">Panchloridae</tp:taxon-name-part></tp:taxon-name>, <tp:taxon-name><tp:taxon-name-part taxon-name-part-type="family">Gynopeltidae</tp:taxon-name-part></tp:taxon-name>, <tp:taxon-name><tp:taxon-name-part taxon-name-part-type="family">Derocalymmidae</tp:taxon-name-part></tp:taxon-name>, <tp:taxon-name><tp:taxon-name-part taxon-name-part-type="family">Perisphaeriidae</tp:taxon-name-part></tp:taxon-name>, <tp:taxon-name><tp:taxon-name-part taxon-name-part-type="family">Pycnoscelididae</tp:taxon-name-part></tp:taxon-name>.</article-title><source>Orthopterorum Catalogus</source><volume>6</volume>: <fpage>174</fpage>–<lpage>281</lpage>.</mixed-citation></ref></ref-list></tp:taxon-treatment>
