# Supplementary material for: ﻿Taxonomic update of Pycnoscelus Scudder, 1862 (Blattodea, Blaberidae, Pycnoscelinae), with descriptions of two new species from China
Source: Zookeys. 2025 Mar 10;1231:45–67. doi: 10.3897/zookeys.1231.141287 (PMC11915013; doi:10.3897/zookeys.1231.141287)
Supplement: XML Treatment for Pycnoscelus striatus [file zookeys.1231.141287-treatment8.xml]

<!DOCTYPE tp:taxon-treatment
  PUBLIC "-//TaxonX//DTD Taxonomic Treatment Publishing DTD v0 20100105//EN" "tax-treatment-NSO.dtd">
<tp:taxon-treatment xmlns:tp="http://www.plazi.org/taxpub"><tp:treatment-meta><kwd-group><label>Taxon classification</label><kwd>
              <named-content content-type="kingdom">Animalia</named-content>
            </kwd><kwd>
              <named-content content-type="order">Blattodea</named-content>
            </kwd><kwd>
              <named-content content-type="family">Blaberidae</named-content>
            </kwd></kwd-group><mixed-citation publication-type="journal"><person-group><name><surname>Wang</surname><given-names>Yi-Shu</given-names></name><name><surname>Dong</surname><given-names>Xiao-Jiao</given-names></name><name><surname>Wang</surname><given-names>Zong-Qing</given-names></name><name><surname>Che</surname><given-names>Yan-Li</given-names></name></person-group><article-title>﻿Taxonomic update of <italic><tp:taxon-name><tp:taxon-name-part taxon-name-part-type="genus" reg="Pycnoscelus">Pycnoscelus</tp:taxon-name-part></tp:taxon-name></italic> Scudder, 1862 (<tp:taxon-name><tp:taxon-name-part taxon-name-part-type="order">Blattodea</tp:taxon-name-part></tp:taxon-name>, <tp:taxon-name><tp:taxon-name-part taxon-name-part-type="family">Blaberidae</tp:taxon-name-part></tp:taxon-name>, <tp:taxon-name><tp:taxon-name-part taxon-name-part-type="subfamily">Pycnoscelinae</tp:taxon-name-part></tp:taxon-name>), with descriptions of two new species from China</article-title><source>Zookeys</source><day>10</day><month>03</month><year>2025</year><volume>1231</volume><fpage>45</fpage><lpage>67</lpage><pub-id pub-id-type="doi">10.3897/zookeys.1231.141287</pub-id></mixed-citation></tp:treatment-meta><tp:nomenclature><label>﻿</label><tp:taxon-name>
            <object-id xmlns:xlink="http://www.w3.org/1999/xlink" content-type="arpha" xlink:type="simple">CFD40A95-E19B-54B3-AF11-5671D88A9CD2</object-id>
            <tp:taxon-name-part taxon-name-part-type="genus" reg="Pycnoscelus">Pycnoscelus</tp:taxon-name-part>
            <tp:taxon-name-part taxon-name-part-type="species" reg="striatus">striatus</tp:taxon-name-part>
          </tp:taxon-name><tp:taxon-authority>(Kirby, 1903)</tp:taxon-authority><xref ref-type="fig" rid="F8">Fig. 8</xref><tp:nomenclature-citation-list><tp:nomenclature-citation><tp:taxon-name>
                <tp:taxon-name-part taxon-name-part-type="genus" reg="Leucophaea">Leucophaea</tp:taxon-name-part>
                <tp:taxon-name-part taxon-name-part-type="species" reg="striata">striata</tp:taxon-name-part>
              </tp:taxon-name><comment>Kirby, 1903: 378; <xref ref-type="bibr" rid="B13">Kirby 1904</xref>: 151; Hanitsch 1915: 122; Chopard 1919: 358.</comment></tp:nomenclature-citation><tp:nomenclature-citation><tp:taxon-name>
                <tp:taxon-name-part taxon-name-part-type="genus" reg="Pycnoscelis">Pycnoscelis</tp:taxon-name-part>
              </tp:taxon-name><comment>[sic] <tp:taxon-name><tp:taxon-name-part taxon-name-part-type="genus" reg="Leucophaea"/><tp:taxon-name-part taxon-name-part-type="species" reg="striata">striata</tp:taxon-name-part></tp:taxon-name>: <xref ref-type="bibr" rid="B17">Princis 1964</xref>: 274.</comment></tp:nomenclature-citation><tp:nomenclature-citation><tp:taxon-name>
                <tp:taxon-name-part taxon-name-part-type="genus" reg="Pycnoscelus">Pycnoscelus</tp:taxon-name-part>
                <tp:taxon-name-part taxon-name-part-type="species" reg="striatus">striatus</tp:taxon-name-part>
              </tp:taxon-name><comment>: Roth, 1998: 117; <xref ref-type="bibr" rid="B16">Lucañas and Lit 2016</xref>: 7; <xref ref-type="bibr" rid="B4">Anisyutkin 2018</xref>: 83.</comment></tp:nomenclature-citation></tp:nomenclature-citation-list></tp:nomenclature><tp:treatment-sec sec-type="material" id="SECID0EPNBG"><title>Material examined.</title><p>Malaysia • 5 males &amp; 1 female; Borneo, Sandakan, Gomantong cave; 19 Apr. 2024; Wei-Wei Zhang leg. • 1 male; Borneo, Mt. Trus Madi, Jungle Girl Camp; 19–25 July 2016; Ren-Zhi Zhang leg. • 1 male; Borneo, Mt. Trus Madi, Jungle Girl Camp; 4 May 2023; Cai-Xia Yuan leg.</p></tp:treatment-sec><tp:treatment-sec sec-type="diagnosis" id="SECID0EUNBG"><title>Diagnosis.</title><p>This species is close to <italic><tp:taxon-name><tp:taxon-name-part taxon-name-part-type="genus" reg="Pycnoscelus">P.</tp:taxon-name-part><tp:taxon-name-part taxon-name-part-type="species" reg="semivitreus">semivitreus</tp:taxon-name-part></tp:taxon-name></italic> in the structure of male genitalia, but the shape of the right style could distinguish them easily: extending over the middle of subgenital plate in <italic><tp:taxon-name><tp:taxon-name-part taxon-name-part-type="genus" reg="Pycnoscelus">P.</tp:taxon-name-part><tp:taxon-name-part taxon-name-part-type="species" reg="striatus">striatus</tp:taxon-name-part></tp:taxon-name></italic> (vs more elongate and extending to the left posterolateral angle of subgenital plate in <italic><tp:taxon-name><tp:taxon-name-part taxon-name-part-type="genus" reg="Pycnoscelus">P.</tp:taxon-name-part><tp:taxon-name-part taxon-name-part-type="species" reg="semivitreus">semivitreus</tp:taxon-name-part></tp:taxon-name></italic>).</p><fig id="F8" position="float" orientation="portrait"><object-id xmlns:xlink="http://www.w3.org/1999/xlink" content-type="doi" xlink:type="simple">10.3897/zookeys.1231.141287.figure8</object-id><object-id xmlns:xlink="http://www.w3.org/1999/xlink" content-type="arpha" xlink:type="simple">B9EF516D-1048-5755-B85E-96149A9E6B33</object-id><label>Figure 8.</label><caption><p><italic><tp:taxon-name><tp:taxon-name-part taxon-name-part-type="genus" reg="Pycnoscelus">Pycnoscelus</tp:taxon-name-part><tp:taxon-name-part taxon-name-part-type="species" reg="striatus">striatus</tp:taxon-name-part></tp:taxon-name></italic> (Kirby, 1903), male <bold>A, B</bold> brachypterous <bold>C, D</bold> macropterous <bold>A, C</bold> dorsal view <bold>B, D</bold> ventral view <bold>E</bold> pronotum, dorsal view <bold>F</bold> head, ventral view <bold>G</bold> tegmen, dorsal view <bold>H</bold> supra-anal plate, ventral view <bold>I</bold> subgenital plate, dorsal view <bold>J</bold> right phallomere, dorsal view <bold>K</bold> median phallomere, dorsal view <bold>L</bold> median phallomere, lateral view <bold>M</bold> left phallomere, dorsal view. Scale bars: 1.0 cm (<bold>A–D</bold>); 2.0 mm (<bold>E, F</bold>); 5.0 mm (<bold>G</bold>); 1.0 mm (<bold>H, I</bold>); 0.5 mm (<bold>J–M</bold>).</p></caption><graphic xmlns:xlink="http://www.w3.org/1999/xlink" xlink:href="zookeys-1231-045_article-141287__-g008.jpg" position="float" orientation="portrait" xlink:type="simple" id="oo_1276431.jpg"><uri content-type="original_file" xlink:type="simple">https://binary.pensoft.net/fig/1276431</uri></graphic></fig></tp:treatment-sec><tp:treatment-sec sec-type="description" id="SECID0EXQBG"><title>Measurements (mm).</title><p>Macropterous, male, body length including tegmen: 23.6; pronotum length × width: 5.7 × 7.0; tegmen length: 20.8. Brachypterous, body length (from vertex to tip of abdomen): male 14.0–15.0, female 15.0; pronotum length × width: male 3.7–4.1 × 5.4, female 4.2 × 5.6; tegmen length: male 7.4–7.5, female 7.1.</p></tp:treatment-sec><ref-list><ref id="B13"><mixed-citation xmlns:xlink="http://www.w3.org/1999/xlink" xlink:type="simple"><person-group><name name-style="western"><surname>Kirby</surname><given-names>WF</given-names></name></person-group> (<year>1904</year>) <source>A synonymic catalogue of <tp:taxon-name><tp:taxon-name-part taxon-name-part-type="order">Orthoptera</tp:taxon-name-part></tp:taxon-name>. Vol. I. <tp:taxon-name><tp:taxon-name-part taxon-name-part-type="order">Orthoptera</tp:taxon-name-part></tp:taxon-name><tp:taxon-name><tp:taxon-name-part taxon-name-part-type="order">Euplexoptera</tp:taxon-name-part></tp:taxon-name>, Cursoria, et. Gressoria. (<tp:taxon-name><tp:taxon-name-part taxon-name-part-type="family">Forficulidae</tp:taxon-name-part></tp:taxon-name>, <tp:taxon-name><tp:taxon-name-part taxon-name-part-type="family">Hemimeridae</tp:taxon-name-part></tp:taxon-name>, <tp:taxon-name><tp:taxon-name-part taxon-name-part-type="family">Blattidae</tp:taxon-name-part></tp:taxon-name>, <tp:taxon-name><tp:taxon-name-part taxon-name-part-type="family">Mantidae</tp:taxon-name-part></tp:taxon-name>, <tp:taxon-name><tp:taxon-name-part taxon-name-part-type="family">Phasmidae</tp:taxon-name-part></tp:taxon-name>).</source><publisher-name>British Museum</publisher-name>, <publisher-loc>London</publisher-loc>, <size units="page">501 pp</size>.</mixed-citation></ref><ref id="B17"><mixed-citation xmlns:xlink="http://www.w3.org/1999/xlink" xlink:type="simple"><person-group><name name-style="western"><surname>Princis</surname><given-names>K</given-names></name></person-group> (<year>1964</year>) <article-title><tp:taxon-name><tp:taxon-name-part taxon-name-part-type="order">Blattariae</tp:taxon-name-part></tp:taxon-name>: Subordo <tp:taxon-name><tp:taxon-name-part taxon-name-part-type="superfamily">Blaberoidea</tp:taxon-name-part></tp:taxon-name>. Fam.: <tp:taxon-name><tp:taxon-name-part taxon-name-part-type="family">Panchloridae</tp:taxon-name-part></tp:taxon-name>, <tp:taxon-name><tp:taxon-name-part taxon-name-part-type="family">Gynopeltidae</tp:taxon-name-part></tp:taxon-name>, <tp:taxon-name><tp:taxon-name-part taxon-name-part-type="family">Derocalymmidae</tp:taxon-name-part></tp:taxon-name>, <tp:taxon-name><tp:taxon-name-part taxon-name-part-type="family">Perisphaeriidae</tp:taxon-name-part></tp:taxon-name>, <tp:taxon-name><tp:taxon-name-part taxon-name-part-type="family">Pycnoscelididae</tp:taxon-name-part></tp:taxon-name>.</article-title><source>Orthopterorum Catalogus</source><volume>6</volume>: <fpage>174</fpage>–<lpage>281</lpage>.</mixed-citation></ref><ref id="B16"><mixed-citation xmlns:xlink="http://www.w3.org/1999/xlink" xlink:type="simple"><person-group><name name-style="western"><surname>Lucañas</surname><given-names>CC</given-names></name><name name-style="western"><surname>Lit</surname><given-names>IL</given-names></name></person-group> (<year>2016</year>) <article-title>Cockroaches (<tp:taxon-name><tp:taxon-name-part taxon-name-part-type="class">Insecta</tp:taxon-name-part></tp:taxon-name>, <tp:taxon-name><tp:taxon-name-part taxon-name-part-type="order">Blattodea</tp:taxon-name-part></tp:taxon-name>) from caves of Polillo Island (Philippines), with description of a new species.</article-title><source>Subterranean Biology</source><volume>19</volume>(<issue>1</issue>): <fpage>51</fpage>–<lpage>64</lpage>. <ext-link xlink:href="10.3897/subtbiol.19.9804" ext-link-type="doi" xlink:type="simple">https://doi.org/10.3897/subtbiol.19.9804</ext-link></mixed-citation></ref><ref id="B4"><mixed-citation xmlns:xlink="http://www.w3.org/1999/xlink" xlink:type="simple"><person-group><name name-style="western"><surname>Anisyutkin</surname><given-names>LN</given-names></name></person-group> (<year>2018</year>) <article-title>New data on the genus <italic><tp:taxon-name><tp:taxon-name-part taxon-name-part-type="genus">Pycnoscelus</tp:taxon-name-part></tp:taxon-name></italic> Scudder, 1862 with the description of <italic><tp:taxon-name><tp:taxon-name-part taxon-name-part-type="genus">P.</tp:taxon-name-part><tp:taxon-name-part taxon-name-part-type="species">schwendingeri</tp:taxon-name-part></tp:taxon-name></italic> sp. nov. (<tp:taxon-name><tp:taxon-name-part taxon-name-part-type="family">Blaberidae</tp:taxon-name-part></tp:taxon-name>: <tp:taxon-name><tp:taxon-name-part taxon-name-part-type="subfamily">Pycnoscelinae</tp:taxon-name-part></tp:taxon-name>).</article-title><source>Revue suisse de Zoologie</source><volume>125</volume>(<issue>1</issue>): <fpage>79</fpage>–<lpage>86</lpage>. <ext-link xlink:href="10.5281/ZENODO.1196021" ext-link-type="doi" xlink:type="simple">https://doi.org/10.5281/ZENODO.1196021</ext-link></mixed-citation></ref></ref-list></tp:taxon-treatment>
