# Supplementary material for: ﻿Taxonomic update of Pycnoscelus Scudder, 1862 (Blattodea, Blaberidae, Pycnoscelinae), with descriptions of two new species from China
Source: Zookeys. 2025 Mar 10;1231:45–67. doi: 10.3897/zookeys.1231.141287 (PMC11915013; doi:10.3897/zookeys.1231.141287)
Supplement: XML Treatment for Pycnoscelus [file zookeys.1231.141287-treatment9.xml]

<!DOCTYPE tp:taxon-treatment
  PUBLIC "-//TaxonX//DTD Taxonomic Treatment Publishing DTD v0 20100105//EN" "tax-treatment-NSO.dtd">
<tp:taxon-treatment xmlns:tp="http://www.plazi.org/taxpub"><tp:treatment-meta><kwd-group><label>Taxon classification</label><kwd>
              <named-content content-type="kingdom">Animalia</named-content>
            </kwd><kwd>
              <named-content content-type="order">Blattodea</named-content>
            </kwd><kwd>
              <named-content content-type="family">Blaberidae</named-content>
            </kwd></kwd-group><mixed-citation publication-type="journal"><person-group><name><surname>Wang</surname><given-names>Yi-Shu</given-names></name><name><surname>Dong</surname><given-names>Xiao-Jiao</given-names></name><name><surname>Wang</surname><given-names>Zong-Qing</given-names></name><name><surname>Che</surname><given-names>Yan-Li</given-names></name></person-group><article-title>﻿Taxonomic update of <italic><tp:taxon-name><tp:taxon-name-part taxon-name-part-type="genus" reg="Pycnoscelus">Pycnoscelus</tp:taxon-name-part></tp:taxon-name></italic> Scudder, 1862 (<tp:taxon-name><tp:taxon-name-part taxon-name-part-type="order">Blattodea</tp:taxon-name-part></tp:taxon-name>, <tp:taxon-name><tp:taxon-name-part taxon-name-part-type="family">Blaberidae</tp:taxon-name-part></tp:taxon-name>, <tp:taxon-name><tp:taxon-name-part taxon-name-part-type="subfamily">Pycnoscelinae</tp:taxon-name-part></tp:taxon-name>), with descriptions of two new species from China</article-title><source>Zookeys</source><day>10</day><month>03</month><year>2025</year><volume>1231</volume><fpage>45</fpage><lpage>67</lpage><pub-id pub-id-type="doi">10.3897/zookeys.1231.141287</pub-id></mixed-citation></tp:treatment-meta><tp:nomenclature><label>﻿</label><tp:taxon-name>
            <object-id xmlns:xlink="http://www.w3.org/1999/xlink" content-type="arpha" xlink:type="simple">5727C4BD-D4AE-5216-84CB-D17B06E59B16</object-id>
            <tp:taxon-name-part taxon-name-part-type="genus" reg="Pycnoscelus">Pycnoscelus</tp:taxon-name-part>
          </tp:taxon-name><tp:taxon-authority>sp. E</tp:taxon-authority><xref ref-type="fig" rid="F9">Fig. 9</xref></tp:nomenclature><tp:treatment-sec sec-type="material" id="SECID0EBSBG"><title>Material examined.</title><p>Malaysia • 1 male; Borneo, Mt. Trus Madi, Jungle Girl Camp; 2–5 Oct. 2015; Ye-Jie Lin leg. • 1 male; Borneo, Mt. Trus Madi, Jungle Girl Camp; 3 May 2023; Cai-Xia Yuan leg.</p></tp:treatment-sec><tp:treatment-sec sec-type="diagnosis" id="SECID0EGSBG"><title>Diagnosis.</title><p>This species can be readily distinguished from other <italic><tp:taxon-name><tp:taxon-name-part taxon-name-part-type="genus" reg="Pycnoscelus">Pycnoscelus</tp:taxon-name-part></tp:taxon-name></italic> species by the color pattern of pronotum and tegmina. The apical part of sclerite L2D of this species is also peculiar in this genus (see description below for details).</p></tp:treatment-sec><tp:treatment-sec sec-type="description" id="SECID0ETSBG"><title>Description.</title><p>General color yellowish brown, with pronotum, tegmina, and abdominal sternites partly reddish brown (Fig. <xref ref-type="fig" rid="F9">9A, B</xref>). Facial part of head dark brownish, with a three-radial stripe between eyes; other part of head, clypeus, labrum and antennae yellowish brown; eyes black, ocellar spots yellow white. Pronotum dark reddish brown, with a yellow stripe along the anterior margin (Fig. <xref ref-type="fig" rid="F9">9C</xref>). Tegmina bicolored, the dark part, principally half anal field reddish brown, remainder yellowish hyaline; the boundary between the two regions extends obliquely from the left posterolateral side of the anal field to half of the radial field; in the dark region, dark brown spots scattered along veins (Fig. <xref ref-type="fig" rid="F9">9E</xref>). Abdomen yellowish, with last sternites reddish brown. Legs yellowish brown except for reddish brown tibia and tarsomere. Cerci reddish brown.</p><fig id="F9" position="float" orientation="portrait"><object-id xmlns:xlink="http://www.w3.org/1999/xlink" content-type="doi" xlink:type="simple">10.3897/zookeys.1231.141287.figure9</object-id><object-id xmlns:xlink="http://www.w3.org/1999/xlink" content-type="arpha" xlink:type="simple">14542D7F-6FB5-5E7B-B009-1228A5397C34</object-id><label>Figure 9.</label><caption><p><italic><tp:taxon-name><tp:taxon-name-part taxon-name-part-type="genus" reg="Pycnoscelus">Pycnoscelus</tp:taxon-name-part></tp:taxon-name></italic> sp. E, male <bold>A</bold> dorsal view <bold>B</bold> ventral view <bold>C</bold> pronotum, dorsal view <bold>D</bold> head, ventral view <bold>E</bold> tegmen, dorsal view <bold>F</bold> supra-anal plate, ventral view <bold>G</bold> subgenital plate, dorsal view <bold>H</bold> right phallomere, dorsal view <bold>I</bold> median phallomere, dorsal view <bold>J</bold> left phallomere, dorsal view. Scale bars: 1.0 cm (<bold>A, B</bold>); 2.0 mm (<bold>C, D</bold>); 5.0 mm (<bold>E</bold>); 1.0 mm (<bold>F, G</bold>); 0.5 mm (<bold>H–K</bold>).</p></caption><graphic xmlns:xlink="http://www.w3.org/1999/xlink" xlink:href="zookeys-1231-045_article-141287__-g009.jpg" position="float" orientation="portrait" xlink:type="simple" id="oo_1276432.jpg"><uri content-type="original_file" xlink:type="simple">https://binary.pensoft.net/fig/1276432</uri></graphic></fig><p>Head slightly exposed. Interocular space narrower than the distance between ocellar spots and antennal sockets (Fig. <xref ref-type="fig" rid="F9">9D</xref>). Pronotum subpentagonal, densely punctured. Tegmina and wings fully developed, exceeding the end of abdomen. Front femur Type C<sub>1</sub>. Hind metatarsus slightly longer than other segments combined; four proximal tarsomeres with well-developed pulvilli, the one on the first tarsomere occupying almost the whole length of the segment; claws symmetrical and simple; arolium large. Supra-anal plate weakly asymmetrical, covered with bristles; paraprocts of blaberid type, asymmetrical (Fig. <xref ref-type="fig" rid="F9">9F</xref>). Subgenital plate asymmetrical, with the right posterolateral corner sharp and upturned. Left style absent, right style plate-like, broadly trigonal (Fig. <xref ref-type="fig" rid="F9">9H</xref>).</p><p><bold><italic>Male genitalia</italic>.</bold> Right phallomere with caudal part of sclerite R1T rounded, inner margin produced apically; R2 nearly straight; R3 forked caudally, with left branch projected at apex; R4 plate-like; R5 lies above R2 and fused with its distal part (Fig. <xref ref-type="fig" rid="F9">9H</xref>). Sclerite L2D divided into basal and apical parts, the apical part well sclerotized, irregular, with distal part hairy instead of toothed; apical membrane less developed (Fig. <xref ref-type="fig" rid="F9">9I</xref>). Sclerite L3 hook very short, with the apex widened; sclerite L4U present and divided into two parts (Fig. <xref ref-type="fig" rid="F9">9J</xref>).</p></tp:treatment-sec><tp:treatment-sec sec-type="description" id="SECID0E1VBG"><title>Measurements (mm).</title><p>Body length including tegmen: 17.7–18.0; pronotum length × width: 3.8–4.0 × 4.4–4.8; tegmen length: 14.7.</p></tp:treatment-sec><tp:treatment-sec sec-type="remarks" id="SECID0E6VBG"><title>Remarks.</title><p>According to the description of <italic><tp:taxon-name><tp:taxon-name-part taxon-name-part-type="genus" reg="Pycnoscelus">P.</tp:taxon-name-part><tp:taxon-name-part taxon-name-part-type="species" reg="rufus">rufus</tp:taxon-name-part></tp:taxon-name></italic> given by <xref ref-type="bibr" rid="B3">Anisyutkin (2004)</xref>, <italic><tp:taxon-name><tp:taxon-name-part taxon-name-part-type="genus" reg="Pycnoscelus">Pycnoscelus</tp:taxon-name-part></tp:taxon-name></italic> sp. E closely resembles this species in general color pattern, the shape of right style and right phallomere, but differs in features of pronotum and the apical part of sclerite L2D. We refrain from defining <italic><tp:taxon-name><tp:taxon-name-part taxon-name-part-type="genus" reg="Pycnoscelus">Pycnoscelus</tp:taxon-name-part></tp:taxon-name></italic> sp. E as a new species until we examine the type specimen of <italic><tp:taxon-name><tp:taxon-name-part taxon-name-part-type="genus" reg="Pycnoscelus">P.</tp:taxon-name-part><tp:taxon-name-part taxon-name-part-type="species" reg="rufus">rufus</tp:taxon-name-part></tp:taxon-name></italic>.</p></tp:treatment-sec><ref-list><ref id="B3"><mixed-citation xmlns:xlink="http://www.w3.org/1999/xlink" xlink:type="simple"><person-group><name name-style="western"><surname>Anisyutkin</surname><given-names>LN</given-names></name></person-group> (<year>2004</year>) <article-title>Redescription of <italic><tp:taxon-name><tp:taxon-name-part taxon-name-part-type="genus">Pycnoscelus</tp:taxon-name-part><tp:taxon-name-part taxon-name-part-type="species">rufus</tp:taxon-name-part></tp:taxon-name></italic> Bey-Bienko, <italic><tp:taxon-name><tp:taxon-name-part taxon-name-part-type="genus">Heminauphoeta</tp:taxon-name-part><tp:taxon-name-part taxon-name-part-type="species">picea</tp:taxon-name-part></tp:taxon-name></italic> Shelford and <italic><tp:taxon-name><tp:taxon-name-part taxon-name-part-type="genus">Eutheganopteryx</tp:taxon-name-part><tp:taxon-name-part taxon-name-part-type="species">mirabilis</tp:taxon-name-part></tp:taxon-name></italic> Shelford (<tp:taxon-name><tp:taxon-name-part taxon-name-part-type="superorder">Dictyoptera</tp:taxon-name-part></tp:taxon-name>: <tp:taxon-name><tp:taxon-name-part taxon-name-part-type="tribe">Blattina</tp:taxon-name-part></tp:taxon-name>).</article-title><source>Zoosystematica Rossica</source><volume>12</volume>(<issue>2</issue>): <fpage>177</fpage>–<lpage>183</lpage>. <ext-link xlink:href="10.31610/zsr/2003.12.2.177" ext-link-type="doi" xlink:type="simple">https://doi.org/10.31610/zsr/2003.12.2.177</ext-link></mixed-citation></ref></ref-list></tp:taxon-treatment>
