# Supplementary material for: ﻿Taxonomic update of Pycnoscelus Scudder, 1862 (Blattodea, Blaberidae, Pycnoscelinae), with descriptions of two new species from China
Source: Zookeys. 2025 Mar 10;1231:45–67. doi: 10.3897/zookeys.1231.141287 (PMC11915013; doi:10.3897/zookeys.1231.141287)
Supplement: XML Treatment for Pycnoscelus [file zookeys.1231.141287-treatment10.xml]

<!DOCTYPE tp:taxon-treatment
  PUBLIC "-//TaxonX//DTD Taxonomic Treatment Publishing DTD v0 20100105//EN" "tax-treatment-NSO.dtd">
<tp:taxon-treatment xmlns:tp="http://www.plazi.org/taxpub"><tp:treatment-meta><kwd-group><label>Taxon classification</label><kwd>
              <named-content content-type="kingdom">Animalia</named-content>
            </kwd><kwd>
              <named-content content-type="order">Blattodea</named-content>
            </kwd><kwd>
              <named-content content-type="family">Blaberidae</named-content>
            </kwd></kwd-group><mixed-citation publication-type="journal"><person-group><name><surname>Wang</surname><given-names>Yi-Shu</given-names></name><name><surname>Dong</surname><given-names>Xiao-Jiao</given-names></name><name><surname>Wang</surname><given-names>Zong-Qing</given-names></name><name><surname>Che</surname><given-names>Yan-Li</given-names></name></person-group><article-title>﻿Taxonomic update of <italic><tp:taxon-name><tp:taxon-name-part taxon-name-part-type="genus" reg="Pycnoscelus">Pycnoscelus</tp:taxon-name-part></tp:taxon-name></italic> Scudder, 1862 (<tp:taxon-name><tp:taxon-name-part taxon-name-part-type="order">Blattodea</tp:taxon-name-part></tp:taxon-name>, <tp:taxon-name><tp:taxon-name-part taxon-name-part-type="family">Blaberidae</tp:taxon-name-part></tp:taxon-name>, <tp:taxon-name><tp:taxon-name-part taxon-name-part-type="subfamily">Pycnoscelinae</tp:taxon-name-part></tp:taxon-name>), with descriptions of two new species from China</article-title><source>Zookeys</source><day>10</day><month>03</month><year>2025</year><volume>1231</volume><fpage>45</fpage><lpage>67</lpage><pub-id pub-id-type="doi">10.3897/zookeys.1231.141287</pub-id></mixed-citation></tp:treatment-meta><tp:nomenclature><label>﻿</label><tp:taxon-name>
            <object-id xmlns:xlink="http://www.w3.org/1999/xlink" content-type="arpha" xlink:type="simple">D0DBC751-4DEB-5DAF-9DC1-293227C5B53A</object-id>
            <tp:taxon-name-part taxon-name-part-type="genus" reg="Pycnoscelus">Pycnoscelus</tp:taxon-name-part>
          </tp:taxon-name><tp:taxon-authority>sp. F</tp:taxon-authority><xref ref-type="fig" rid="F10">Fig. 10</xref></tp:nomenclature><tp:treatment-sec sec-type="material" id="SECID0ESYBG"><title>Material examined.</title><p>China • 1 female; Yunnnan Prov., Mengla County, Menglun Town, Manbian Cun; 30 July 2009; Zong-Qing Wang leg.</p></tp:treatment-sec><tp:treatment-sec sec-type="description" id="SECID0EXYBG"><title>Measurements (mm).</title><p>Body length: 17.4; pronotum length × width: 4.3 × 7.8; tegmen length: 2.5.</p></tp:treatment-sec><tp:treatment-sec sec-type="remarks" id="SECID0E3YBG"><title>Remarks.</title><p><italic><tp:taxon-name><tp:taxon-name-part taxon-name-part-type="genus" reg="Pycnoscelus">Pycnoscelus</tp:taxon-name-part></tp:taxon-name></italic> sp. F is currently represented by a single female specimen. This specimen is characterized by its strongly reduced tegmina (lobiform and lateral) and the complete absence of hind wings. Wing reduction is also observed in the females of <italic><tp:taxon-name><tp:taxon-name-part taxon-name-part-type="genus" reg="Pycnoscelus">P.</tp:taxon-name-part><tp:taxon-name-part taxon-name-part-type="species" reg="micropterus">micropterus</tp:taxon-name-part></tp:taxon-name></italic> Hanitsch, 1931, <italic><tp:taxon-name><tp:taxon-name-part taxon-name-part-type="genus" reg="Pycnoscelus">P.</tp:taxon-name-part><tp:taxon-name-part taxon-name-part-type="species" reg="striatus">striatus</tp:taxon-name-part></tp:taxon-name></italic> (Kirby, 1903), <italic><tp:taxon-name><tp:taxon-name-part taxon-name-part-type="genus" reg="Pycnoscelus">P.</tp:taxon-name-part><tp:taxon-name-part taxon-name-part-type="species" reg="femapterus">femapterus</tp:taxon-name-part></tp:taxon-name></italic> Roth, 1998, and <italic><tp:taxon-name><tp:taxon-name-part taxon-name-part-type="genus" reg="Pycnoscelus">P.</tp:taxon-name-part><tp:taxon-name-part taxon-name-part-type="species" reg="undulatus">undulatus</tp:taxon-name-part></tp:taxon-name></italic> sp. nov. However, <italic><tp:taxon-name><tp:taxon-name-part taxon-name-part-type="genus" reg="Pycnoscelus">P.</tp:taxon-name-part><tp:taxon-name-part taxon-name-part-type="species" reg="micropterus">micropterus</tp:taxon-name-part></tp:taxon-name></italic> and <italic><tp:taxon-name><tp:taxon-name-part taxon-name-part-type="genus" reg="Pycnoscelus">P.</tp:taxon-name-part><tp:taxon-name-part taxon-name-part-type="species" reg="striatus">striatus</tp:taxon-name-part></tp:taxon-name></italic> differ from <italic><tp:taxon-name><tp:taxon-name-part taxon-name-part-type="genus" reg="Pycnoscelus">Pycnoscelus</tp:taxon-name-part></tp:taxon-name></italic> sp. F by the tegmina reaching the abdominal terga, and the presence of hind wings. Furthermore, <italic><tp:taxon-name><tp:taxon-name-part taxon-name-part-type="genus" reg="Pycnoscelus">P.</tp:taxon-name-part><tp:taxon-name-part taxon-name-part-type="species" reg="femapterus">femapterus</tp:taxon-name-part></tp:taxon-name></italic> and <italic><tp:taxon-name><tp:taxon-name-part taxon-name-part-type="genus" reg="Pycnoscelus">P.</tp:taxon-name-part><tp:taxon-name-part taxon-name-part-type="species" reg="undulatus">undulatus</tp:taxon-name-part></tp:taxon-name></italic> sp. nov. can be distinguished from <italic><tp:taxon-name><tp:taxon-name-part taxon-name-part-type="genus" reg="Pycnoscelus">Pycnoscelus</tp:taxon-name-part></tp:taxon-name></italic> sp. F by the complete lack of both tegmina and wings.</p><fig id="F10" position="float" orientation="portrait"><object-id xmlns:xlink="http://www.w3.org/1999/xlink" content-type="doi" xlink:type="simple">10.3897/zookeys.1231.141287.figure10</object-id><object-id xmlns:xlink="http://www.w3.org/1999/xlink" content-type="arpha" xlink:type="simple">129990ED-8198-5630-AC5C-C03859296277</object-id><label>Figure 10.</label><caption><p><italic><tp:taxon-name><tp:taxon-name-part taxon-name-part-type="genus" reg="Pycnoscelus">Pycnoscelus</tp:taxon-name-part></tp:taxon-name></italic> sp. F, female <bold>A</bold> dorsal view <bold>B</bold> ventral view. Scale bar: 1.0 cm.</p></caption><graphic xmlns:xlink="http://www.w3.org/1999/xlink" xlink:href="zookeys-1231-045_article-141287__-g010.jpg" position="float" orientation="portrait" xlink:type="simple" id="oo_1276433.jpg"><uri content-type="original_file" xlink:type="simple">https://binary.pensoft.net/fig/1276433</uri></graphic></fig><p>It is worth noting that no female specimens of <italic><tp:taxon-name><tp:taxon-name-part taxon-name-part-type="genus" reg="Pycnoscelus">P.</tp:taxon-name-part><tp:taxon-name-part taxon-name-part-type="species" reg="puteus">puteus</tp:taxon-name-part></tp:taxon-name></italic> sp. nov. have been recorded, and both <italic><tp:taxon-name><tp:taxon-name-part taxon-name-part-type="genus" reg="Pycnoscelus">P.</tp:taxon-name-part><tp:taxon-name-part taxon-name-part-type="species" reg="puteus">puteus</tp:taxon-name-part></tp:taxon-name></italic> sp. nov. and <italic><tp:taxon-name><tp:taxon-name-part taxon-name-part-type="genus" reg="Pycnoscelus">Pycnoscelus</tp:taxon-name-part></tp:taxon-name></italic> sp. F were collected from Menglun Town, Mengla County, Yunnan Province. It is plausible that <italic><tp:taxon-name><tp:taxon-name-part taxon-name-part-type="genus" reg="Pycnoscelus">Pycnoscelus</tp:taxon-name-part></tp:taxon-name></italic> sp. F represents the female form of <italic><tp:taxon-name><tp:taxon-name-part taxon-name-part-type="genus" reg="Pycnoscelus">P.</tp:taxon-name-part><tp:taxon-name-part taxon-name-part-type="species" reg="puteus">puteus</tp:taxon-name-part></tp:taxon-name></italic> but it needs further study.</p></tp:treatment-sec></tp:taxon-treatment>
